# Supplementary material for: Activation of von Willebrand factor via mechanical unfolding of its discontinuous autoinhibitory module
Source: Nat Commun. 2021 Apr 21;12:2360. doi: 10.1038/s41467-021-22634-x (PMC8060278; doi:10.1038/s41467-021-22634-x)
Supplement: Supplementary file 6 — Source data [file 41467_2021_22634_MOESM6_ESM.xlsx]

## Sheet: Figure 1D
Figure 1
Panel D
AIM-A1					NAIM-A1					A1-CAIM
Force	SD	Extension	Error		Force	SD	Extension	Error		Force	SD	Extension	Error
6.9	1.5	12.9	0.47		3.6	1.29	6	0.3		3.10102	1	5.3	0.4
10.6	1	14.5	0.57		7.09	0.95561	6.7	0.3		5.99332	0.8051	6.2	0.4
14.3	1	16.5	0.47		10.2007	0.94311	7.7	0.3		8.86405	0.91756	6.8	0.4
18	1	17.45	0.6		13.3334	0.89557	8	0.32		12.7023	1.19303	8	0.4
27	5	19.5	0.4		17.2	2.6349	9.1	0.3		16.97	1.75	9	0.4
Raw data for WLC Analyses (Panel D)
AIM-A1											NAIM-A1											A1-CAIM
Force #1	Extension #1	Force #2	Extension #2	Force #3	Extension #3	Force #4	Extension #4	Force #5	Extension #5		Force #1	Extension #1	Force #2	Extension #2	Force #3	Extension #3	Force #4	Extension #4	Force #5	Extension #5		Force #1	Extension #1	Force #2	Extension #2	Force #3	Extension #3	Force #4	Extension #4	Force #5	Extension #5
2.494	13.654	9.0639	16.369	12.446	25.602	16.036	25.155	20.184	24.22		1.142	8.3414	5.448	10.337	8.652	8.3045	11.88	5.239	15.016	10.777		1.28	9.45	4.753	15.515	7.3457	18.612	10.615	10.817	14.577	8.1248
2.9252	10.283	9.0785	12.542	12.462	28.169	16.122	7.9713	20.21	13.684		1.1495	4.9073	5.46	6.1278	8.6622	7.4445	11.952	10.752	15.036	11.455		1.296	16.8	4.7671	4.2121	7.349	14.273	10.634	10.575	14.616	13.69
3.2561	13.372	9.0901	2.8291	12.493	25.653	16.176	16.32	20.243	23.486		1.332	9.4573	5.4854	3.3202	8.664	8.3869	11.987	0.74959	15.036	3.8968		1.356	4.5	4.8297	12.8	7.3611	11.956	10.644	3.639	14.71	10.29
3.3097	12.825	9.0901	23.4	12.573	34.99	16.185	23.856	20.39	10.356		1.38	10.577	5.493	13.312	8.696	5.4528	12.029	5.8223	15.09	9.351		1.3651	5.469	4.8459	14.331	7.488	11.172	10.717	15.05	14.712	10.858
3.6619	18.162	9.1113	10.762	12.598	21.33	16.255	18.721	20.566	17.973		1.4399	14.306	5.5297	9.8295	8.7014	4.5957	12.036	4.5747	15.096	2.3096		1.44	9.719	4.867	10.962	7.512	7.276	10.747	7.7429	14.835	12.332
4.1022	18.096	9.1148	11.369	12.621	23.1	16.392	15.34	20.581	17.665		1.51	2.4352	5.592	8.65	8.76	10.054	12.052	5.7608	15.096	13.527		1.452	4.7735	4.8779	13.442	7.536	2.11	10.752	9.3912	14.923	8.1404
4.4169	6.472	9.1163	10.273	12.648	18.371	16.444	21.7	20.604	22.955		1.5725	3.276	5.652	7.7647	8.7815	13.234	12.064	1.4494	15.125	11.953		1.5401	9.293	4.92	1.6806	7.548	12.18	10.77	8.8727	14.935	5.1911
4.5859	9.9841	9.1346	22.48	12.797	13.501	16.45	22.16	20.608	17.153		1.608	14.539	5.664	3.8185	8.7846	6.1997	12.12	1.7194	15.156	10.023		1.596	3.3333	4.9357	2.7129	7.5754	7.6283	10.8	11.288	15.029	12.096
4.615	11.242	9.1387	10.696	12.811	18.495	16.522	22.45	21.117	18.912		1.64	5.4137	5.712	11.3489	8.7961	5.0302	12.128	7.1491	15.165	13.264		1.5991	6.7968	4.9384	18.005	7.6158	22.2	10.813	9.3047	15.211	19.652
4.6616	7.896	9.147	17.25	12.86	16.489	16.56	14.346	21.12	10.545		1.728	11	5.748	4.2711	8.832	6.033	12.131	18.025	15.168	7.0646		1.788	9.25	4.9656	25.571	7.644	4.8053	10.824	6.3459	15.213	14.801
4.8481	9.259	9.1792	9.003	12.936	12.698	16.572	20.296	21.129	39.215		1.788	12.275	5.748	28.333	8.832	4.85	12.132	15.602	15.202	11.553		1.7977	1.6605	4.9762	18.6	7.668	3.0438	11.16	9.3733	15.244	7.0928
4.8597	23.977	9.23	25.422	13.023	13.275	16.642	27.201	21.373	18.75		1.8	11.409	5.76	9.6681	8.8354	10.825	12.161	11.45	15.221	7.0305		1.9192	3.976	5.016	11.4	7.7712	8.9669	11.181	2.827	15.324	9.63
4.883	11.177	9.2485	17.266	13.09	12.234	16.69	12.283	21.484	10.861		1.8271	8.7615	5.808	3.108	8.892	11.559	12.169	8.5704	15.23	10.438		1.9689	3.4391	5.0404	3.5287	7.776	8.1789	11.34	8.6411	15.42	13.351
5.1742	11.101	9.278	17.232	13.192	31.67	16.697	18.935	21.525	15.473		1.896	12.052	5.844	6.6018	8.8982	2.7022	12.192	2.4214	15.252	8.8024		2.004	8.8692	5.0411	9.957	7.788	9.4867	11.388	11.939	15.462	10.174
5.1862	18.062	9.3651	11.276	13.216	12.371	16.77	15.2	21.595	18.75		2.052	9.7451	5.856	6.1959	8.928	1.2989	12.216	11.309	15.252	12.489		2.112	7.8528	5.052	9.0321	7.8	10.702	11.46	9.6055	15.482	11.586
5.2443	9.701	9.3985	12.01	13.309	22.864	16.84	24.564	21.631	15.744		2.0679	10.879	5.892	11.378	8.9501	15.104	12.228	9.8114	15.275	15.675		2.1417	5.8	5.055	5	7.8017	6.6451	11.495	7.7295	15.555	7.4389
5.2484	23.741	9.4577	23.625	13.31	20.761	16.848	23.432	21.653	16.709		2.088	10.894	5.9544	8.851	8.964	10.478	12.233	9.6779	15.283	10.894		2.184	5.9176	5.1414	11.878	7.884	12.681	11.57	6.8496	15.576	10.385
5.3845	16.531	9.4747	9.053	13.457	19.319	16.852	13.043	21.735	33.621		2.1189	10	6	18.654	8.976	9.3127	12.252	1.0923	15.3	12.8827		2.2134	4.2901	5.2389	11.311	7.9569	7.55	11.603	4.3382	15.598	14.014
5.4491	23.502	9.5516	25.98	13.598	14.033	16.898	13.856	21.84	18.567		2.1296	4.6779	6	9.1641	9.012	3.8368	12.252	3.1651	15.312	6.2102		2.2542	6.2791	5.2765	5.5732	8.016	4.921	11.647	0.64586	15.624	14.082
5.4683	13.762	9.5571	17.45	13.606	12.3	16.922	26.211	21.951	21.297		2.136	10.195	6.0033	10	9.0454	1.3991	12.262	6.2205	15.331	20.492		2.316	18.595	5.2881	14.058	8.0552	3.238	11.76	11.057	15.632	6.6246
5.524	24.821	9.561	28.31	13.623	23.452	17.023	17.61	21.989	28.913		2.2402	3.9177	6.012	6.9252	9.1045	8.9432	12.269	4.1531	15.348	11.398		2.3967	7.15	5.308	1.2337	8.151	3.7025	11.789	7.5587	15.674	1.8032
5.5473	19.601	9.5679	17.65	13.665	8.7497	17.151	22.817	22.094	27.114		2.304	6.8	6.048	5.0172	9.108	7.5845	12.318	8.9327	15.354	11.998		2.436	3.15	5.309	4.3448	8.2145	2.002	11.825	10.154	15.701	11.932
5.6289	9.695	9.6262	13.121	13.706	15.083	17.166	14.725	22.178	23.208		2.316	24.2	6.1861	20.387	9.132	14.914	12.348	10.95	15.372	15.2398		2.4912	2.914	5.322	5.0532	8.2151	14.092	11.844	13.193	15.724	7.6973
5.6289	21.649	9.6485	15.542	13.768	18.038	17.236	17.387	22.236	24.28		2.32	5.549	6.2073	9.3177	9.1718	5.2101	12.4	13.057	15.44	7.9062		2.496	4.7325	5.3544	7.9	8.2274	9.0983	11.886	7.3646	15.751	11.481
5.7241	26.743	9.6495	18.286	13.81	10.213	17.399	22.802	22.259	12.303		2.3837	10.209	6.228	4.0311	9.2324	15.622	12.431	9.8586	15.504	9.4551		2.544	13.2	5.376	21.04	8.232	6.312	11.906	8.9658	15.852	15.85
5.7459	12.725	9.6598	20.9	13.822	10.531	17.469	35.09	22.271	24.55		2.4116	10.086	6.228	6.266	9.288	11.385	12.444	13.042	15.521	5.7144		2.628	11.689	5.4208	14.894	8.3124	3.65	11.916	7.9273	15.896	12.055
5.7687	28.097	9.7121	17.036	13.88	15.912	17.493	25.673	22.317	20.097		2.448	4.6	6.2408	28.421	9.312	10.431	12.458	3.2677	15.552	15.049		2.6415	8.4685	5.423	5.8359	8.388	8.1537	11.918	7.8724	15.9	8.601
5.8387	13.258	9.7194	1.9421	13.95	20.65	17.504	25.042	22.446	19.489		2.5047	3.6747	6.252	4.3592	9.324	3.4135	12.504	7.0443	15.552	9.3717		2.6545	7.1213	5.46	21.392	8.4101	6.5549	11.933	5.468	16.188	7.525
5.8853	23.213	9.7194	24.55	13.998	14.5	17.611	9.3437	22.597	29.95		2.508	12.3	6.264	19.254	9.3522	6.2873	12.528	2.3087	15.576	9.7217		2.6745	12.45	5.5029	9.4125	8.4213	8.999	11.988	6.7945	16.217	20.058
5.9865	21.877	9.7427	6.1229	14.055	15.189	17.679	19.152	22.771	19.603		2.6983	11.002	6.2689	5.4674	9.384	6.9155	12.54	12.4	15.635	12.308		2.6785	9.453	5.6293	6.0049	8.4335	15.645	12.127	4.5728	16.248	16.998
6.2613	20.627	9.7506	27.06	14.064	15.476	17.691	31.526	22.954	15.15		2.736	5.4115	6.276	7.2814	9.384	7.4436	12.54	1.2403	15.669	5.3186		2.7068	0.3511	5.7696	9.1755	8.4404	21.218	12.183	9.9494	16.311	7.258
6.3398	13.579	9.7544	19.063	14.066	19.378	17.747	8.5988	22.971	22.293		2.892	13.172	6.324	8.2694	9.396	3.386	12.564	3.969	15.684	11.649		2.7212	6.098	5.7854	8.9801	8.4733	6.5992	12.193	5.0469	16.476	15.115
6.4214	11.528	9.8127	18.258	14.09	19.05	17.772	16.672	23.087	20.322		2.916	6.2567	6.324	7.878	9.408	7.6704	12.576	16.812	15.708	13.007		2.772	15.267	5.796	9.6005	8.5733	12.05	12.226	6.8878	16.501	14.982
6.4501	10.21	9.8196	12.164	14.09	17.816	17.772	24.802	23.151	13.75		2.9524	1.6404	6.3245	7.3727	9.42	8.5784	12.629	13.421	15.744	14.791		2.8884	13.902	5.8088	7.4918	8.64	6.8222	12.399	9.8049	16.506	6.12
6.5262	26.015	9.843	12.918	14.101	24.519	17.81	19.044	23.169	15.915		3.048	7.689	6.348	6.2578	9.444	9.3086	12.648	11.215	15.756	9.2697		2.9077	2.4849	5.8937	2.7421	8.7028	12.386	12.42	7.494	16.519	10.893
6.5262	23.839	9.8803	21.543	14.125	14.853	17.822	27.789	23.261	23.117		3.0494	13.349	6.3636	8.4794	9.4662	6.85	12.676	8.6954	15.839	5.4852		2.928	9.223	5.9066	8.3299	8.7154	6.3728	12.437	13.827	16.637	5.5484
6.7035	9.356	9.8818	13.7	14.198	17.65	17.835	17.306	23.493	31.7		3.084	15.998	6.372	3.9735	9.4673	7.7376	12.732	8.9812	15.851	11.081		2.94	15.589	5.964	6.8004	8.736	12.965	12.576	4.2327	16.703	12.26
6.771	18.585	9.8859	21.174	14.24	17.652	17.848	13.143	23.51	9.5828		3.1246	5.5433	6.3732	8.8244	9.468	8.5849	12.802	20.449	15.852	9.7177		2.9716	7.2276	5.9689	7.0525	8.7729	9.027	12.652	7.5635	16.754	4.334
6.7826	35.946	9.898	11.633	14.319	10.157	17.936	34.316	23.518	5.6206		3.1559	8.7297	6.4047	4.5094	9.528	7.7514	12.802	6.4665	15.86	2.377		3.0226	7.1796	6.0145	19.387	8.7764	4.1977	12.69	6.2151	16.777	11.099
6.8364	8.372	9.9409	26.06	14.365	23.392	17.985	29.92	23.609	16.735		3.18	10.261	6.432	13.45	9.54	10.319	12.804	3.473	15.861	6.8664		3.024	9.923	6.024	8.6549	8.8012	13.305	12.7	4.3046	16.8	10.225
6.8526	22.15	9.9869	23.068	14.44	13.244	18.015	34.738	23.796	15.348		3.18	7.3659	6.4944	7.9548	9.6	6.147	12.816	6.8595	15.936	10.878		3.1342	6.15	6.036	1.2235	8.8171	5.5075	12.768	9.3669	16.809	9.2528
6.8975	17.504	9.9921	27.485	14.451	20.068	18.059	24.799	24.178	18.697		3.18	9.3333	6.516	7.7041	9.66	4.3474	12.852	7.8674	15.946	11.982		3.1636	6.6179	6.0875	10.249	8.846	8.0996	12.804	9.3791	16.841	10.826
6.9225	6.161	10.162	27.529	14.452	20.964	18.06	18.337	24.182	21.65		3.228	5.9554	6.585	5.6585	9.756	6.4015	12.864	8.9357	15.984	6.6937		3.2396	16.909	6.1024	4.7211	8.9127	8.9518	12.804	4.9935	16.848	7.8741
6.9225	29.375	10.174	16.805	14.489	27.752	18.099	21.176	24.194	19.651		3.24	4.2532	6.5999	13.103	9.7766	7.817	12.864	1.6065	16.008	6.682		3.384	10.035	6.108	7.2086	8.952	12.073	12.903	8.64	16.889	17.267
6.9239	12.697	10.186	29.148	14.603	7.95	18.099	25.654	24.205	19.612		3.24	12.095	6.6792	16.072	9.801	9.8823	12.876	10.091	16.044	16.6		3.396	7.1143	6.132	14.65	8.952	7.6583	12.984	2.6178	16.896	2.9928
6.9341	16.625	10.267	7.8	14.672	28.089	18.157	17.007	24.352	16.248		3.3304	3.562	6.6823	10.467	9.804	5.6034	12.898	15.281	16.099	6.0859		3.4322	5.6232	6.2579	10.081	8.9639	9.5326	13.008	10.121	16.925	17.1156
6.9954	15.75	10.278	5.3732	14.706	16.755	18.174	17.014	24.384	20.594		3.336	13.157	6.732	9.5775	9.828	11.787	12.972	10.049	16.116	4.5384		3.4486	8.3037	6.3	5.5796	8.98	17.286	13.018	7.365	17.047	5.0095
7.0739	13.55	10.302	29.55	14.706	18.3	18.244	15.65	24.389	17.484		3.336	8.4957	6.732	7.0042	9.84	9.8683	13.032	2.1975	16.147	9.3264		3.48	11.771	6.331	17.928	8.9923	8.573	13.044	4.85	17.171	10.495
7.1114	4.625	10.314	24.37	14.789	20.389	18.378	24.347	24.52	31.682		3.36	5.5507	6.7337	13.597	9.888	3.7317	13.036	5.2384	16.248	13.14		3.4809	11.874	6.3545	2.8045	9.1488	6.1529	13.109	3.8793	17.22	4.8567
7.1439	15.11	10.372	14.239	14.847	16.612	18.448	17.936	24.538	14.548		3.4736	5.2876	6.7442	17.981	9.9	7.6758	13.036	9.85	16.248	16.15		3.5157	3.15	6.4305	12.113	9.1512	1.75	13.192	1.1743	17.352	7.337
7.1933	25.15	10.384	6.089	14.967	5.931	18.531	38.718	24.543	15.959		3.516	4.75	6.7704	10.513	9.9462	8	13.068	8.4858	16.248	7.6609		3.54	5.4427	6.444	14.146	9.1523	6.1481	13.2	9.9356	17.376	13.924
7.1988	14.092	10.395	9.102	14.975	27.027	18.66	31.193	24.706	18.727		3.5679	10.735	6.792	10.979	9.998	13.474	13.08	4.1534	16.262	3.8439		3.589	6.9916	6.4637	4.6	9.192	10.276	13.259	1.325	17.496	7.0114
7.2238	32.26	10.419	22.604	14.998	17.567	18.66	14.126	24.811	27.332		3.576	11.099	6.792	11.228	10.006	1.1208	13.104	7.6194	16.368	5.6356		3.681	3.8126	6.468	12	9.204	6.8612	13.366	16.45	17.56	11.197
7.2259	17.927	10.472	31.35	15.063	6.75	18.705	31.491	24.871	18.144		3.63	12.075	6.8002	1.3709	10.076	12.679	13.104	10.987	16.433	6.3097		3.7074	12.8	6.4745	7.6463	9.2082	5.7851	13.388	16.469	17.58	8.997
7.3113	15.991	10.489	21.351	15.115	9.832	18.784	22.907	24.973	24.886		3.6421	14.415	6.9275	1.8594	10.104	5.2819	13.152	11.22	16.437	1.2925		3.7167	7.9	6.4912	9.5789	9.3124	8.2561	13.565	18.065	17.663	3.0172
7.3574	26.874	10.584	26.55	15.203	8.9087	18.841	12.417	25.347	22.085		3.65	11.432	6.972	1.4555	10.104	15.973	13.164	24.432	16.45	5.165		3.8347	6.95	6.564	10.09	9.3457	9.0115	13.608	11.726	17.69	2.6813
7.3613	18.694	10.657	27.231	15.366	12.84	18.868	3.2847	25.354	10.948		3.6817	4.1741	7.128	7.7098	10.128	7.1797	13.245	10.047	16.452	3.5742		3.8356	3.1924	6.708	7.1605	9.384	6.6132	13.684	11.794	17.7	6.0616
7.4195	9.847	10.661	13.242	15.39	16.262	18.868	29.603	25.427	15.643		3.714	8.2067	7.128	12.756	10.143	7.1949	13.269	15.167	16.464	10.586		3.8843	4.2708	6.7084	7.7813	9.416	7.5044	13.747	10.34	17.842	4.3141
7.4613	11.69	10.696	28.281	15.39	8.8329	18.961	24.958	25.522	22.046		3.732	12.098	7.152	13.006	10.164	8.4566	13.286	8.825	16.536	14.723		3.8928	9.28	6.7397	7.4521	9.528	1.7508	13.806	9.7261	17.868	7.1448
7.5238	15.844	10.71	11.141	15.418	17.602	18.979	17.212	25.86	26.661		3.744	12.15	7.176	6.0212	10.2	8.9901	13.304	16.247	16.584	10.08		3.8962	11	6.7841	6.598	9.606	8.966	13.829	10.324	17.94	3.3671
7.5738	20.49	10.754	9.7127	15.442	25.6	19.016	16.415	25.86	32.789		3.7712	4.886	7.2453	8.1411	10.2	7.8982	13.32	9.0382	16.635	4.6121		3.9806	12.544	6.793	7.9509	9.7471	8.8514	13.855	9.2406	18.105	4.5864
7.5811	26.5	10.845	17.405	15.465	28.686	19.022	33.767	25.906	22.98		3.784	5.3293	7.2787	12.7	10.2	2.3625	13.341	3.8955	16.644	6.8166		4.0019	16.697	6.8277	5.0485	9.78	9.4327	13.91	13.871	18.11	13.113
7.6059	28.525	10.932	8.803	15.494	18.15	19.136	28.411	26.058	24.939		3.792	17.516	7.32	11.766	10.248	8.9791	13.368	4.8248	16.682	13.664		4.008	9.081	6.876	7.0324	9.881	8.9753	13.932	6.4184	18.182	12.446
7.6488	10.153	10.978	18.28	15.535	10.221	19.209	11.732	26.408	34.944		3.8657	7.2612	7.356	13.021	10.309	9.7656	13.38	10.197	16.683	5.8333		4.02	10.44	6.9587	5.2402	9.9648	3.3024	13.933	18.212	18.495	2.3527
7.6574	29.386	11.001	9.173	15.584	16.227	19.347	36.3	26.416	15.775		3.9119	4.0853	7.404	21.978	10.368	9.0649	13.416	4.036	16.769	12.659		4.0473	8.2106	6.973	11.084	9.984	11.155	13.966	13.546	18.607	0.50518
7.6988	14.065	11.025	13.8	15.64	30.872	19.381	20.024	26.466	17.724		3.9971	5.1258	7.416	5.9345	10.38	5.8146	13.419	5.3763	16.812	2.003		4.1481	5.0415	7.08	4.9016	10.032	5.5266	13.992	4.8484	18.647	10.109
7.6988	19.64	11.06	14.456	15.698	16.955	19.381	13.885	26.49	18.878		4.068	9.8785	7.4938	1.147	10.387	8.9	13.452	1.7062	16.821	3.6378		4.164	8.0139	7.0836	7.0134	10.032	8.9288	14.035	12.331	18.754	13.75
7.7675	16.884	11.098	18.866	15.722	15.152	19.404	10.076	26.676	18.3		4.08	8.7555	7.5379	11.039	10.392	12.607	13.464	1.5509	16.908	9.9926		4.164	8.5	7.104	6.1022	10.032	5.1253	14.037	2.9928	18.936	6.3145
7.7799	20.12	11.111	22.15	15.745	19.254	19.62	25.86	26.781	35.384		4.1532	3.8084	7.56	2.9269	10.416	6.1409	13.533	9.069	16.95	6.0127		4.1711	13.258	7.104	10.7	10.053	11.286	14.073	4.404	19.245	7.3512
7.8112	12.528	11.12	12.183	15.772	15.331	19.672	19.219	26.833	11.903		4.1586	4.6566	7.584	4.8374	10.424	5.0993	13.587	7.2142	16.968	3.639		4.2	1.4033	7.104	5.95	10.068	13.352	14.126	8.1033	19.256	5.3591
7.8229	12.445	11.171	8.5005	15.78	8.7768	19.843	10.547	27.177	34.653		4.164	8.0149	7.5887	7.7975	10.536	8.3004	13.596	14.84	17.004	11.712		4.2279	8.0972	7.1381	11.45	10.103	10.712	14.183	8.0429	19.44	1.4782
7.8665	7.821	11.231	17.285	15.78	20.5	19.872	22.687	27.258	19.134		4.176	9.9968	7.6109	2.6362	10.56	13.66	13.601	7.0322	17.051	2.0862		4.2323	2.626	7.1417	5.4401	10.186	7.0006	14.184	8.2999	20.58	4.2317
7.9687	16.924	11.268	17.564	15.826	16.869	19.897	15.466	27.468	19.369		4.1874	5.0122	7.6247	4.0124	10.584	4.3883	13.62	10.686	17.064	11.542		4.248	5.0864	7.1622	5.9008	10.212	6.6359	14.184	2.5451	21.13	6.9012
7.9713	28.735	11.351	10.712	15.847	10.765	19.928	10.682	27.496	20.674		4.212	7.6856	7.6274	15.214	10.596	11.597	13.68	12.879	17.068	17.614		4.3633	5.7831	7.1792	18.473	10.237	1.0918	14.212	5.7073	21.9	3.5249
7.983	17.879	11.351	23.562	15.849	20.803	19.947	10.62	27.908	20.022		4.32	10.316	7.649	15.663	10.656	11.533	13.738	10.537	17.124	6.559		4.477	1.2951	7.2519	12.002	10.27	9.0606	14.268	12.774	22.172	11.954
7.997	14.822	11.448	37.137	15.876	27.766	19.972	16.797	28.22	20.679		4.3274	9.296	7.68	8.322	10.728	5.737	13.746	3.2027	17.256	8.9035		4.5169	8	7.318	3.5894	10.296	8.2	14.34	1.4241	22.21	25.722
8.0052	16.45	11.456	19.811	15.897	11.281	19.986	19.015	28.267	13.299		4.333	19.221	7.716	2.5417	10.752	13.034	13.764	11.338	17.436	2.8233		4.5505	13.587	7.3367	21.489	10.335	11.925	14.361	4.6085
8.018	5.367	11.509	11.48					28.276	29.241		4.344	2.109	7.716	7.7806	10.776	5.2974	13.794	6.0491	17.448	11.3		4.5543	1.95			10.374	2.827	14.389	10.583
8.0297	22.572	11.514	13.384					28.443	6.2928		4.356	13.2	7.74	8.5021	10.787	17.78	13.892	13.569	17.568	6.553		4.6528	10.348			10.536	1.2487	14.411	10.192
8.0716	31.572	11.561	14.221					28.82	29.017		4.356	8.0292	7.7632	3.472	10.789	8.1041	13.896	5.2984	17.58	7.3968		4.6568	8.6532					14.436	7.35
8.0965	16.475	11.606	9.3651					28.92	33.131		4.374	11.753	7.8531	22.505	10.86	7.5538	13.899	21.502	17.724	10.952		4.704	5.1629					14.563	7.1023
8.1026	15.424	11.619	16.703					29.24	25.26		4.38	7.4334	7.8823	7.5912	10.864	6.0421	13.908	9.4246	17.832	6.9471		4.7359	13.9
8.1612	34.582	11.629	17.5					29.415	22.523		4.416	15.433	7.908	4.05	10.872	8.5485	13.934	5.577	17.892	15.297
8.3676	11.61	11.642	19.067					29.764	25.345		4.476	11.857	7.944	5.4533	10.884	9.4617	14.002	3.0232	17.892	6.8075
8.3909	31.39	11.643	5.205					29.767	14.6		4.4997	4.1916	7.98	2.8453	10.9	25.802	14.017	7.957	17.976	9.2962
8.4368	9.3039	11.654	10.697					30.384	7.9452		4.56	9.9323	8.0305	18.002	10.92	3.2107	14.028	4.686	18.042	9.0454
8.4486	26.2	11.765	28.276					30.442	8.5852		4.616	9.8082	8.04	6.4912	10.956	18.304	14.052	8.8732	18.12	5.5742
8.4491	29.298	11.765	15.85					30.583	17.462		4.68	15.135	8.0943	10.309	10.968	9.5442	14.064	11.228	18.194	8.0828
8.4611	31.52	11.782	36.55					30.792	9.8842		4.6889	5.2703	8.0999	2.5968	11.014	7.1287	14.064	18.331	18.228	9.2458
8.4697	21.55	11.806	13.64					31.306	11.687		4.716	8.8109	8.1	12.669	11.04	14.027	14.076	11.319	18.39	20.773
8.5069	20.241	11.827	14.263					31.785	11.75		4.716	2.4118	8.1116	4.6035	11.04	5.3619	14.076	6.0987	18.6	5.9098
8.5307	12.531	11.852	14.492					32.072	11.668		4.716	10.198	8.112	15.438	11.076	3.5736	14.1	10.061	18.728	10.53
8.6007	27.282	11.902	23.259					32.299	20.032		4.728	15.908	8.124	1.1241	11.088	11.759	14.112	9.1382	18.876	10.221
8.6236	14.391	12.032	10.88					32.362	9.9823		4.7307	9.5756	8.148	6.4753	11.1	13.114	14.112	11.923	18.912	5.0209
8.7172	14.863	12.076	22.881					32.888	20.3		4.74	9.7	8.1695	12.374	11.112	2.9516	14.196	8.948	18.984	15.816
8.7352	11.458	12.12	29.614					32.983	8.2361		4.74	10.4	8.172	7.5022	11.136	1.7169	14.263	10.01	19.162	9.3893
8.7405	12.209	12.188	22.251					32.995	38.576		4.764	10.863	8.1829	5.3067	11.178	11.98	14.28	6.0453	19.54	9.8636
8.7764	13.892	12.202	16.938					33.067	26.8		4.7867	6.3159	8.1829	4.4606	11.196	10.953	14.316	7.6938	19.896	1.5917
8.8042	20.94	12.288	22.949					33.109	15.247		4.8135	5.376	8.184	10.106	11.208	5.6555	14.328	4.5323	20.318	2.8853
8.8337	18.592	12.311	15.398					33.261	15.061		4.848	9.806	8.232	2.4773	11.24	7.4817	14.332	8.8278	20.755	19.413
8.8427	39.185	12.324	23.653					33.757	13.6		4.884	11.66	8.244	6.5708	11.265	15.758	14.352	9.463	20.784	8.0595
8.8551	16.192	12.335	10.95					34.449	13.401		4.944	3.7122	8.2449	11.619	11.268	12.013	14.357	5.3441	20.811	12.739
8.8736	7.021	12.387	29.755					34.575	11.986		4.9471	13.506	8.2465	1.8342	11.276	10.408	14.376	6.5272	20.839	5.9361
		12.397	13.539					34.6	24.95		4.956	18.807	8.268	18.562	11.277	10.396	14.424	9.896	21.096	17.052
								34.624	18.15		4.992	10.02	8.284	6.4375	11.328	3.1985	14.556	16.901	22.068	21.515
								36.267	17.077		4.9975	6.794	8.328	21.778	11.348	10.999	14.568	3.8603	23.846	1.5151
								36.314	1.1242		5.052	3.2085	8.352	9.7539	11.364	5.5472	14.592	6.2284	24.791	6.1207
								36.652	15.366		5.1	6.2	8.424	2.8939	11.374	2.3552	14.628	0.54925	25.38	10.348
								37.258	15.386		5.1474	9.9759	8.424	8.3345	11.412	9.9615	14.628	5.6844	26.016	0.54466
								37.281	15.112		5.1585	12.186	8.4622	5.694	11.412	6.7194	14.688	9.6414	31.74	15.636
								37.339	12.661		5.1992	0.68521	8.4679	5.512	11.412	5.7287	14.736	13.331
								37.549	19.642		5.2008	4.9602	8.472	7.406	11.471	14.1	14.748	12.42
								37.619	20.456		5.232	6.321	8.496	4.3456	11.544	16.806	14.759	12.141
								37.76	20.793		5.256	5.7	8.508	7.1135	11.568	11.343	14.784	6.119
								38.109	11.467		5.2998	6.4082	8.568	12.417	11.58	10.072	14.796	6.9878
								38.393	22.443		5.3266	12.993	8.604	6.1642	11.652	6.262	14.955	11.794
								38.397	10.952		5.364	14.327			11.664	4.1591	14.964	12.47
								38.505	23.145		5.376	12.071			11.702	9.1944	14.988	12.786
								38.516	22.077		5.376	14.517			11.704	8.275	14.99	8.725
								39.206	13.388		5.412	15.322			11.761	3.2123
								39.227	20.329						11.841	8.28

## Sheet: Figure 1E
Figure 1
Panel E
AIM-A1				NAIM-A1				A1-CAIM
LR	Force	Error		LR	Force	Error		LR	Force	Error
2.8	9	2		3.01502	5.5	1.5		2.6	5	1
5	10.5	1.5		5.44909	8.5	1.7		5.36	6.2	1.5
12.9	14.5	1.5		10.3856	10	2		8.3	6.5	1.5
18.9	15	2		17.9	12	2		12.5	7.6	1.5
23.6	16	2.5		26.2839	13	2		17.2	8.6	1.75
29.4	18.5	2.5
Raw data for Bell-Evans' Model fit (Panel E)
AIM-A1													NAIM-A1											A1-CAIM
Loading rate (LR) #1	Force #1	LR #2	Force #2	LR #3	Force #3	LR #4	Force #4	LR #5	Force #5	LR #6	Force #6		Loading rate (LR) #1	Force #1	LR #2	Force #2	LR #3	Force #3	LR #4	Force #4	LR #5	Force #5		Loading rate (LR) #1	Force #1	LR #2	Force #2	LR #3	Force #3	LR #4	Force #4	LR #5	Force #5
1.6926	7.3113	3.5513	19.672	8.0043	10.395	15.755	4.2304	21.692	18.306	25.368	12.573		1.3125	4.32	4.205	2.3837	7.6916	9.324	14.535	12.431	22.158	11.196		0.48	10.45	3.7167	8.9	7.08	4.9016	10.032	5.5266	15.029	12.096
1.7425	8.4486	3.5741	19.947	8.2281	5.524	15.781	4.2304	21.692	19.544	25.398	8.5307		1.37394	13.104	4.2175	6.324	7.7905	17.051	14.58	11.265	22.233	14.064		0.696	17.8	3.8347	7.95	7.0836	7.0134	10.032	8.9288	15.211	19.652
1.7755	7.1114	3.5825	22.771	8.3175	11.231	15.802	19.381	21.711	7.25	25.417	24.182		1.3869	5.2008	4.2388	8.1829	7.8105	5.652	14.622	8.284	22.264	12.262		0.816	5.5	3.8356	4.1924	7.104	6.1022	10.032	5.1253	15.213	14.801
1.8098	8.4611	3.6096	23.609	8.354	10.267	15.828	5.3608	21.754	11.891	25.419	34.449		1.5364	4.944	4.2404	2.6983	7.8353	2.316	14.703	15.331	22.269	2.448		1.3651	6.469	3.8843	5.2708	7.104	10.7	10.053	11.286	15.244	7.0928
1.9188	13.023	3.6357	33.757	8.4353	11.642	15.961	5.5007	21.771	14.881	25.421	22.271		1.5847	6.264	4.2429	3.1559	7.8752	18.39	14.945	12.036	22.289	7.152		1.44	10.719	3.8928	10.28	7.104	10.892	10.068	13.352	15.324	2.63
1.9685	8.1612	3.6372	19.209	8.9963	6.7826	15.999	5.6289	21.772	24.7	25.454	26.058		1.611	5.052	4.2581	4.716	7.8871	6.324	14.989	6.2408	22.4	18.228		1.452	5.7735	3.8962	12	7.104	5.95	10.103	10.712	15.42	13.351
1.9949	6.8364	3.6759	19.872	9.2378	6.771	16	18.099	21.796	27.89	25.466	17.469		1.6213	1.896	4.2803	3.63	7.9213	4.9471	15.336	13.738	22.495	7.74		1.5401	10.293	3.9806	13.544	7.1381	11.45	10.186	7.0006	15.462	10.174
2.0447	8.6236	3.6946	10.278	9.7859	15.203	16.01	10.661	21.822	11.127	25.534	10.978		1.6366	10.416	4.2872	16.116	7.9737	5.1585	15.352	4.848	22.555	16.368		1.596	4.3333	4.0019	17.697	7.1417	5.4401	10.212	6.6359	15.482	11.586
2.0463	7.4195	3.7087	26.833	10.046	2.9252	16.063	16.642	21.829	11.404	25.597	32.072		1.7234	5.376	4.3422	15.348	7.9894	8.148	15.355	5.256	22.581	10.392		1.5991	4.7968	4.008	10.081	7.1622	5.9008	10.237	1.0918	15.555	7.4389
2.0741	7.7488	3.7286	27.496	10.121	9.1113	16.063	21.373	21.972	6.45	25.743	14.706		1.7391	1.38	4.3525	9.888	8.0671	3.18	15.546	13.152	22.619	9.4662		1.788	10.25	4.02	11.44	7.1792	18.473	10.27	9.0606	15.576	10.385
2.2205	13.598	3.7965	19.897	10.128	15.115	16.08	26.676	22.037	17.987	25.755	16.56		1.764	4.74	4.3705	10.2	8.133	4.3274	15.682	9.012	22.641	11.412		1.7977	2.6605	4.0473	9.2106	7.2519	12.002	10.296	8.2	15.598	14.014
2.226	15.535	3.8107	18.66	10.36	10.174	16.134	5.7241	22.139	17.826	25.757	14.066		1.8108	13.419	4.4156	7.68	8.2027	3.5679	15.742	8.604	22.719	7.2787		1.9192	4.976	4.1481	6.0415	7.318	3.5894	10.335	11.925	15.624	14.082
2.2576	9.8859	3.8471	18.784	10.579	9.1792	16.149	12.797	22.194	19.608	25.761	19.62		1.8204	4.764	4.4283	11.136	8.2395	9.288	15.771	8.652	22.817	4.356		1.9689	4.4391	4.164	9.0139	7.3367	21.489	10.374	2.827	15.632	6.6246
2.3069	7.4613	3.8594	7.6988	10.589	8.6007	16.149	11.806	22.221	13.862	25.854	34.6		1.9144	1.608	4.4348	8.496	8.2926	8.328	15.893	12.348	22.824	12.732		2.004	9.8692	4.164	9.5	7.3457	18.612	10.536	1.2487	15.674	1.8032
2.3291	16.122	3.8855	7.7799	11.021	10.489	16.255	19.136	22.35	12.7	25.903	21.117		1.9184	11.014	4.4429	6.2073	8.2934	11.412	15.923	15.984	22.839	4.374		2.112	2.8528	4.1711	14.258	7.349	14.273	10.615	10.817	15.701	11.932
2.4385	24.871	3.9339	19.347	11.164	21.595	16.356	11.852	22.458	7.5657	26.093	11.902		1.9422	3.228	4.5136	8.184	8.3707	8.976	15.991	13.601	22.859	4.333		2.1417	6.8	4.2	2.4033	7.3611	11.956	10.634	10.575	15.724	7.6973
2.5869	15.897	3.9695	4.615	11.189	8.0052	16.38	25.86	22.537	12.22	26.105	7.8229		1.9479	6.048	4.5158	3.6421	8.5152	10.596	16.439	9.3522	22.876	20.811		2.184	6.9176	4.2279	9.0972	7.488	11.172	10.644	3.639	15.751	11.481
2.6008	7.8112	3.9765	17.747	11.419	9.6598	16.407	17.81	22.553	6.8634	26.109	16.444		2.0598	4.476	4.5296	13.104	8.5234	3.8657	16.721	8.244	23.125	8.1829		2.2134	5.2901	4.2323	3.626	7.512	7.276	10.717	15.05	15.852	15.85
2.7577	7.6059	3.992	19.022	11.47	18.174	16.654	5.2484	22.564	23	26.109	16.444		2.1061	5.592	4.5425	14.748	8.5364	15.202	16.928	10.2	23.147	8.6622		2.2542	5.2791	4.248	6.0864	7.536	2.11	10.747	7.7429	15.896	12.055
2.7627	3.6619	4.05	9.9921	11.821	11.12	16.729	10.71	22.725	6.69	26.13	22.317		2.1525	6.228	4.5473	4.6889	8.6614	5.1	17.044	9.4673	23.166	15.946		2.316	5.595	4.3633	6.7831	7.548	12.18	10.752	9.3912	15.9	8.601
2.7763	21.484	4.0729	11.782	12.059	8.7352	16.876	24.811	22.728	22.513	26.148	12.076		2.1707	3.4736	4.5549	10.787	8.6701	10.864	17.172	8.964	23.167	6.732		2.3967	5.15	4.477	2.2951	7.5754	7.6283	10.77	8.8727	16.188	7.525
2.973	18.244	4.0764	11.025	12.095	13.09	16.898	7.1988	22.754	11.577	26.234	14.502		2.1784	10.656	4.5805	15.669	8.782	2.1189	17.183	11.088	23.206	14.316		2.436	4.15	4.5169	9	7.6158	22.2	10.8	11.288	16.217	20.058
2.9754	13.81	4.0788	7.3613	12.217	18.448	16.974	5.8853	22.766	15.5	26.263	22.597		2.1786	3.9971	4.5959	12.029	8.8677	12.318	17.357	6.7442	23.251	10.728		2.4912	3.914	4.5505	14.587	7.644	4.8053	10.813	9.3047	16.248	16.998
3.0023	15.722	4.0825	7.3574	12.218	15.39	17.049	24.52	22.767	16.5	26.3	9.4747		2.184	10.104	4.6656	9.756	8.8739	5.9544	17.366	8.7815	23.299	18.728		2.496	5.7325	4.5543	2.95	7.668	3.0438	10.824	6.3459	16.311	7.258
3.0795	16.522	4.0832	27.258	12.548	14.319	17.091	5.1742	22.837	17.5	26.312	9.3985		2.1882	3.576	4.6771	5.748	8.8749	6.348	17.735	12.444	23.383	17.064		2.544	14.2	4.6528	11.348	7.7712	8.9669	11.16	9.3733	16.476	2.3115
3.0824	12.311	4.0859	28.443	12.551	14.44	17.338	16.572	22.903	16.723	26.321	21.84		2.2195	5.712	4.6843	11.374	8.9496	9.54	17.735	5.484	23.401	13.245		2.628	12.689	4.6568	9.6532	7.776	8.1789	11.181	2.827	16.501	14.982
3.093	13.998	4.1085	23.796	12.635	18.841	17.548	15.772	22.937	13.352	26.492	12.648		2.237	8.664	4.6894	13.68	8.9521	11.04	17.978	8.0943	23.456	14.112		2.6415	9.4685	4.704	6.1629	7.788	9.4867	11.34	8.6411	16.506	6.12
3.1143	9.843	4.1182	16.697	12.735	14.847	17.644	9.7121	22.949	11.382	26.513	24.194		2.2566	2.052	4.7055	18.12	9.0516	12.629	18.606	12.898	23.545	13.764		2.6545	8.1213	4.7359	14.9	7.8	10.702	11.388	11.939	16.519	10.893
3.1175	24.384	4.1462	7.0739	12.814	14.975	17.702	5.4491	22.951	16.347	26.57	13.457		2.2608	5.232	4.7198	7.356	9.1454	7.128	18.639	2.2402	23.642	14.736		2.6745	13.45	4.753	15.515	7.8017	6.6451	11.46	9.6055	16.637	5.5484
3.1417	20.184	4.1492	9.8803	12.827	14.967	17.714	9.9409	22.979	3.78	26.599	15.78		2.2615	4.992	4.7245	17.256	9.1695	8.352	18.722	7.649	23.675	20.839		2.6785	10.453	4.7671	4.2121	7.884	12.681	11.495	7.7295	16.703	12.26
3.1927	16.185	4.1928	6.4501	12.91	13.665	17.721	26.49	22.991	12.196	26.683	17.023		2.2771	12.216	4.7359	9.108	9.1798	11.328	18.764	5.808	23.78	15.252		2.7068	1.3511	4.8297	12.8	7.9569	7.55	11.57	6.8496	16.754	4.334
3.2274	8.7764	4.2187	7.5238	13.049	11.351	17.784	15.78	23.021	17.9	26.732	19.404		2.2794	15.552	4.7476	6.4047	9.2829	17.436	18.893	11.24	23.789	10.752		2.7212	7.098	4.8459	14.331	8.016	4.921	11.603	4.3382	16.777	11.099
3.2294	5.4683	4.2407	32.983	13.125	20.566	17.8	15.494	23.032	7.29	26.852	17.985		2.3138	16.248	4.7657	2.5047	9.302	10.872	18.897	12.252	23.804	16.044		2.772	6.267	4.867	10.962	8.0552	3.238	11.647	1.64586	16.8	10.225
3.3444	6.4214	4.2697	15.847	13.193	14.101	17.817	15.698	23.042	14.4	26.893	18.015		2.3425	9.6	4.773	20.784	9.4077	14.28	19.084	17.068	24.015	15.936		2.8884	14.902	4.8779	13.442	8.151	3.7025	11.76	11.057	16.809	9.2528
3.359	27.908	4.3118	17.772	13.301	15.745	18.009	13.192	23.102	11.3	26.898	19.381		2.3426	7.908	4.7947	13.899	9.4629	14.628	19.114	10.076	24.111	14.784		2.9077	3.4849	4.92	1.6806	8.2145	2.002	11.789	7.5587	16.841	10.826
3.4026	17.772	4.4892	9.1346	13.312	21.12	18.067	21.653	23.116	10.005	26.903	26.781		2.3636	10.56	4.8261	1.1495	9.5343	8.568	19.234	9.42	24.203	9.0454		2.928	10.223	4.9357	2.7129	8.2151	14.092	11.825	10.154	16.848	7.8741
3.4068	7.7675	4.6806	8.4368	13.433	8.3676	18.088	14.064	23.196	13.649	26.915	27.177		2.3691	10.884	4.8526	13.596	9.5453	13.32	19.265	11.348	24.215	14.592		2.94	6.589	4.9384	18.005	8.2274	9.0983	11.844	13.193	16.889	3.8267
3.4199	28.22	4.6954	11.654	13.51	8.8042	18.098	17.166	23.251	15.397	27.001	9.9869		2.4062	7.584	4.8631	14.052	9.6507	15.852	19.431	11.568	24.275	16.635		2.9716	8.2276	4.9656	25.571	8.232	6.312	11.886	7.3646	16.896	2.9928
3.4247	5.5473	4.9266	9.147	13.583	6.9954	18.157	9.6262	23.302	14.54	27.002	8.8427		2.4578	3.18	4.8935	13.286	9.7319	9.312	19.436	16.769	24.33	15.354		3.0226	8.1796	4.9762	18.6	8.3124	3.65	11.906	8.9658	16.925	4.1156
3.4306	9.2485	4.9332	7.5811	13.593	15.39	18.359	9.1387	23.346	16.109	27.236	14.452		2.4618	4.068	4.9244	15.036	9.8189	0.57532	19.448	20.755	24.468	13.036		3.024	10.923	5.016	11.4	8.388	8.1537	11.916	7.9273	17.047	5.0095
3.4395	8.0409	4.9712	8.8736	13.806	10.472	18.377	37.76	23.359	4.24	27.353	13.706		2.5311	4.716	4.9438	12.804	9.8459	10.128	19.733	7.6274	24.568	16.248		3.1342	7.15	5.0404	3.5287	8.4101	6.5549	11.918	7.8724	17.171	10.495
3.4751	19.972	5.0713	5.5429	13.851	10.314	18.419	15.64	23.45	18.482	27.457	20.243		2.5339	7.32	4.9553	9.9	9.8734	12.864	19.751	15.09	24.579	15.635		3.1636	7.6179	5.0411	9.957	8.4213	8.999	11.933	5.468	17.22	4.8567
3.4754	5.8387	5.2353	11.111	14.085	12.397	18.48	38.516	23.589	19.3	27.457	9.561		2.5674	3.24	4.965	11.702	9.8893	5.3266	19.797	9.9462	24.624	12.458		3.2396	17.909	5.052	9.0321	8.4335	15.645	11.988	6.7945	17.352	7.337
3.4867	13.623	5.3186	7.2238	14.345	12.288	18.575	12.936	23.653	19.037	27.486	18.705		2.5874	8.696	4.9805	14.628	9.9165	14.028	19.892	16.464	24.659	2.304		3.384	11.035	5.055	5	8.4404	21.218	12.127	4.5728	17.376	13.924
3.5508	7.6988	5.3468	9.4577	14.378	22.446	18.581	12.598	23.661	17.6	27.619	14.055		2.6811	4.1874	4.9872	6.972	9.9429	10.368	19.947	15.036	24.671	13.416		3.396	8.1143	5.088	0	8.4733	6.5992	12.183	9.9494	17.496	7.0114
		5.4748	7.6488	14.416	18.157	18.674	26.408	23.67	18.306	27.665	1.0696		2.6985	8.7014	4.9942	5.2998	9.9493	7.2453	19.967	17.448	24.702	6.7704		3.4322	6.6232	5.1414	11.878	8.5733	12.05	12.193	5.0469	17.56	11.197
		5.5034	9.5571	14.457	28.82	18.725	17.151	23.685	18.435	27.814	10.696		2.7492	12.54	5.0044	8.832	9.9905	4.8135	20.519	13.892	24.711	15.283		3.4486	9.3037	5.2389	11.311	8.64	6.8222	12.226	6.8878	17.58	8.997
		5.5034	9.5571	14.483	11.765	18.754	9.5679	23.693	34.231	27.836	16.77		2.7556	6.276	5.0271	3.784	10.019	15.861	20.623	15.744	24.771	15.708		3.48	12.771	5.2765	5.5732	8.7028	12.386	12.399	9.8049	17.663	3.0172
		5.778	14.09	14.601	20.581	18.885	11.448	23.721	10.047	27.933	8.8551		2.7804	5.844	5.0478	6.8002	10.059	8.0999	20.786	10.9	24.857	15.504		3.4809	12.874	5.2881	14.058	8.7154	6.3728	12.42	7.494	17.69	2.6813
		5.9283	6.8975	14.751	22.954	18.913	21.735	23.727	18.872	27.947	12.202		2.8775	7.416	5.0745	9.1718	10.063	15.372	20.848	14.99	25.166	12.128		3.5157	4.15	5.308	1.2337	8.736	12.965	12.437	13.827	17.7	6.0616
		5.9813	3.2561	14.778	3.4496	19.048	40.113	23.735	14.3	27.95	19.016		2.9013	2.136	5.0895	8.7846	10.095	16.644	21.49	8.7961	25.276	15.096		3.54	6.4427	5.309	4.3448	8.7729	9.027	12.576	4.2327	17.842	4.3141
		6.2899	17.611	14.884	25.354	19.322	11.268	23.745	20.717	28.227	22.971		2.9143	12.564	5.0981	13.341	10.114	14.076	21.85	10.104	25.32	10.143		3.589	7.9916	5.322	5.0532	8.7764	4.1977	12.652	7.5635	17.868	7.1448
		6.3006	5.3845	14.888	29.767	19.351	26.466	23.772	22.936	28.233	12.86		2.9443	2.508	5.1149	12.648	10.163	8.9501	22.1	12.576	25.33	7.716		3.681	4.8126	5.3544	7.9	8.8012	13.305	12.69	6.2151	17.94	3.3671
		6.3148	0.86996	14.895	13.95	19.452	6.9225	23.795	21.6	28.364	5.5096		2.9486	8.8982	5.1214	2.9524	10.272	10.776			25.385	16.95		3.7074	13.8	5.376	21.04	8.8171	5.5075	12.7	4.3046	18.105	4.5864
		6.3945	47.97	14.895	13.95	19.477	13.216	23.834	11.1	28.667	12.462		3.0202	16.099	5.1409	14.988	10.293	12.169			25.564	18.194		3.7167	8.9	5.4208	14.894	8.846	8.0996	12.768	9.3669	18.11	13.113
		6.6835	18.059	14.895	8.4697	19.488	15.366	23.841	15.352	28.759	28.276		3.0477	3.36	5.1456	9.1045	10.375	6.5999			25.581	12.676		3.8347	7.95	5.423	5.8359	8.9127	8.9518	12.804	9.3791	18.182	12.446
		6.6835	16.69	14.905	28.267	19.579	6.9239	23.874	19.811	29.174	21.914		3.0484	8.508	5.186	14.328	10.39	11.976			25.606	13.368		3.8356	4.1924	5.46	21.392	8.952	12.073	12.804	4.9935	18.495	2.3527
		6.7406	7.983	15.17	30.442	19.6	16.848	23.925	2.86	29.175	33.067		3.1176	8.832	5.1959	13.746	10.411	16.008			25.608	19.602		3.8843	5.2708	5.5029	9.4125	8.952	7.6583	12.903	8.64	18.607	0.50518
		7.0388	4.5859	15.239	10.435	19.641	13.88	24.051	18.8	29.273	9.7506		3.1437	7.5887	5.1974	11.364	10.423	11.112			25.764	16.45				5.6293	6.0049	8.9639	9.5326	12.984	2.6178	18.647	10.109
		7.1228	34.575	15.408	23.151	19.651	32.888	24.122	10.154	29.288	22.094		3.1649	2.892	5.2079	11.178	10.429	13.533			25.825	11.664				5.7696	9.1755	8.98	17.286	13.008	10.121	18.754	13.75
		7.14	2.9036	15.434	30.792	19.833	16.45	24.129	37.941	29.462	19.405		3.204	11.277	5.2342	2.736	10.446	5.4854			25.88	13.587				5.7854	8.9801	8.9923	8.573	13.018	7.365	18.936	6.3145
		7.1629	9.23	15.48	16.036	19.839	24.706	24.163	19.9	29.664	9.5516		3.2307	12.052	5.2414	2.1296	10.453	11.88			25.892	0.5845				5.796	9.6005	9.1488	6.1529	13.044	4.85	19.256	5.3591
		7.4125	9.7427	15.551	9.8196	19.871	9.6485	24.243	12.713	29.721	10.845		3.2418	3.048	5.2461	11.652	10.465	9.998			26.009	15.851				5.8088	7.4918	9.1512	1.75	13.109	3.8793	19.44	1.4782
		7.4489	7.9713	15.585	5.2443	19.871	38.109	24.274	14.1	29.894	19.022		3.2798	14.263	5.2899	10.006	10.54	10.387			26.01	15.44				5.8937	2.7421	9.1523	6.1481	13.192	1.1743	20.58	4.2317
		7.4704	15.063	15.589	6.9225	19.878	37.549	24.277	11.509	30.012	18.06		3.306	8.76	5.2906	8.8354	10.642	8.2465			26.055	13.896				5.9066	8.3299	9.192	10.276	13.2	9.9356	21.13	6.9012
		7.5861	14.603	15.607	15.826	19.943	38.505	24.279	22.051	30.167	28.92		3.3227	9.396	5.2973	12.4	10.681	25.38			26.198	9.444				5.964	6.8004	9.204	6.8612	13.259	1.325	21.9	3.5249
		7.7026	9.898	15.753	17.936	20.123	36.314	24.334	15.5	30.211	25.906		3.3309	5.376	5.2994	15.072	10.812	12.504			26.238	16.682				5.9689	7.0525	9.2082	5.7851	13.366	16.45	22.172	11.954
		7.7368	9.0639	15.754	4.4169	20.347	12.621	24.336	7.45	30.242	11.765		3.392	1.8	5.3561	1.332	10.815	14.424			26.248	12.228				6.0145	19.387	9.3124	8.2561	13.388	16.469	22.21	25.722
						20.38	20.21	24.359	11.314	30.494	19.986		3.4124	9.84	5.3612	10.2	10.815	6			26.384	6.6823				6.024	8.6549	9.3457	9.0115	13.565	18.065
						20.467	15.465	24.364	15.179	30.753	30.583		3.4318	10.92	5.3798	7.6109	10.837	11.841			26.4	3.18				6.036	1.2235	9.384	6.6132	13.584	13.274
						20.471	37.281	24.377	29.905	30.982	13.768		3.4457	7.4938	5.4043	11.471	10.919	16.147			26.427	7.128				6.0875	10.249	9.416	7.5044	13.608	11.726
						20.49	13.309	24.409	36.696	30.992	9.278		3.4775	10.424	5.445	16.248	10.97	12.132			26.48	24.791				6.1024	4.7211	9.4233	1.7508	13.684	11.794
						20.499	17.691	24.411	5.76	31.048	17.399		3.4864	11.276	5.4479	13.794	11.013	3.6817			26.639	21.672				6.108	7.2086	9.528	8.966	13.747	10.34
						20.537	39.857	24.451	27.625	31.38	18.66		3.4996	15.156	5.4644	7.56	11.042	9.66			26.725	11.544				6.132	14.65	9.606	8.8514	13.806	9.7261
						20.557	37.339	24.458	18.617	31.405	20.608		3.5325	1.47	5.4857	11.704	11.057	12.864			26.842	31.74				6.2579	10.081	9.7471	9.4327	13.829	10.324
						20.632	24.538	24.49	22.003	31.423	12.188		3.5625	6.4944	5.5678	9.408	11.07	6.585			26.844	7.8823				6.3	5.5796	9.78	8.9753	13.855	9.2406
						20.736	10.186	24.493	14.222	31.459	24.389		3.5726	5.856	5.5708	3.732	11.096	13.032			26.86	13.036				6.331	17.928	9.881	3.3024	13.91	13.871
						20.79	23.261	24.498	23.388	31.464	16.255		3.5783	9.7766	5.6148	9.132	11.11	21.096			27.15	8.268				6.3545	2.8045	9.9648	11.155	13.932	6.4184
						20.875	37.619	24.519	17.1	31.567	10.497		3.5884	12.54	5.6501	9.801	11.117	15.552			27.212	15.096				6.4305	12.113			13.933	18.212
						20.977	24.178	24.542	18.385	31.613	21.989		3.5975	5.664	5.7268	14.332	11.122	12.876			27.264	12.161				6.444	14.146			13.966	13.546
						21.004	18.979	24.568	10.69	31.616	26.416		3.6221	14.002	5.7475	18.912	11.139	17.568			27.311	16.968				6.4637	4.6			13.992	4.8484
						21.011	36.652	24.579	6.1711	31.76	23.169		3.7017	4.884	5.7803	12.269	11.165	11.076			27.56	2.4116				6.468	12			14.035	12.331
						21.046	22.259	24.755	18.7	31.963	10.584		3.7041	9.528	5.8446	8.4622	11.179	4.4997			27.683	19.876				6.4745	7.6463			14.037	2.9928
						21.065	17.835	24.775	17.124	31.978	17.822		3.7046	23.846	5.8657	6.3245	11.181	8.112			27.763	7.176				6.4912	9.5789			14.073	4.404
						21.093	25.347	24.79	3.63	32.021	6.7035		3.7124	10.789	5.8986	18.984	11.212	11.268			27.771	15.275				6.564	10.09			14.126	8.1033
						21.103	39.227	24.839	21.179	32.137	23.493		3.7282	4.7307	5.9265	10.86	11.285	14.076			27.776	16.437				6.708	7.1605			14.183	8.0429
						21.177	21.525	24.857	19.961	32.525	8.5069		3.7296	4.212	5.9391	14.376	11.297	5.364			28.062	13.934				6.7084	7.7813			14.184	8.2999
						21.183	25.86	24.88	12.238	32.571	32.299		3.7345	12.802	5.9755	11.761	11.358	12.12			28.102	13.269				6.7397	7.4521			14.184	2.5451
						21.187	29.415	24.905	20.044	32.673	39.206		3.7474	1.4399	5.9845	14.1	11.383	15.165			28.478	14.568				6.7841	6.598			14.212	5.7073
						21.219	13.31	24.908	20.632	33.015	10.932		3.759	12.852	6.0166	17.124	11.402	6.0033			28.514	14.112				6.793	7.9509			14.268	12.774
						21.248	27.468	24.924	14.9	33.053	5.7459		3.7594	16.262	6.1059	15.016	11.418	13.62			28.602	11.208				6.8277	5.0485			14.34	1.4241
						21.256	9.6495	24.927	33.101	33.254	9.3651		3.7669	4.74	6.1479	7.944	11.464	13.908			29.074	17.724				6.876	7.0324			14.361	4.6085
						21.352	15.876	24.932	24.834	33.26	31.306		3.7787	14.955	6.1915	15.23	11.471	14.017			29.166	14.556				6.9587	5.2402			14.389	10.583
						21.418	21.951	25.021	29.975	34.095	16.392		3.8026	16.821	6.1953	4.38	11.472	7.5379			29.214	8.1				6.973	11.084			14.411	10.192
						21.439	24.973	25.033	14.9	34.098	24.352		3.8088	4.164	6.2083	18.876	11.505	15.312			29.307	16.908				7.08	4.9016			14.436	7.35
						21.443	7.997	25.115	19.625	34.927	7.2259		3.8194	12.064	6.2279	4.1586	11.54	11.58			29.957	11.952				7.0836	7.0134			14.563	7.1023
						21.502	13.822	25.125	21.998	35.786	34.624		3.825	3.516	6.2463	15.839	11.589	12.972			29.986	22.068				7.104	6.1022			14.577	8.1248
						21.548	15.735	25.139	27.565	36.043	13.606		3.8309	1.142	6.2609	15.3	11.609	6.432			30.195	8.424								14.616	13.69
						21.553	11.629	25.163	20.281	36.171	9.1163		3.8324	8.172	6.2765	14.796	11.641	10.38			30.373	9.468								14.71	10.29
						21.562	24.543	25.346	26.456	37.761	32.995		3.84	3.744	6.3661	4.176	11.854	10.536			30.446	14.964								14.712	10.858
						21.578	41.686	25.359	24.464	37.772	38.393		3.8904	10.584	6.4433	17.58	11.928	16.812			30.782	15.756								14.835	12.332
										38.108	18.531		3.8941	12.252	6.4581	12.802	11.977	8.892			30.808	11.1								14.923	8.1404
										38.9	30.384		3.9154	2.916	6.5445	13.464	12.008	11.987			31.023	20.318								14.935	5.1911
										39.649	15.584		3.9624	10.968	6.5549	10.309	12.04	12.233			31.295	15.576
										40.302	12.362		3.9813	1.8271	6.6497	8.424	12.126	5.1992			31.369	17.004
													3.9879	3.792	6.7079	16.433	12.138	17.892			31.561	16.452
													3.9958	4.08	6.7596	0.432	12.16	5.76			33.26	16.584
													3.9989	13.08	6.7678	4.344	12.334	13.452			33.369	4.356
													4.0162	3.336	6.7807	6.228	12.387	5.493			33.508	17.892
													4.0229	3.24	6.8237	4.416	12.485	1.728			33.765	19.162
													4.0465	12.192	6.903	7.116	12.505	3.1246			34.491	1.788
													4.0468	9.828	6.9039	10.248	12.568	6.3732			35.247	4.56
													4.0584	13.068	6.9651	15.221	12.578	8.1695			36.318	11.04
													4.0961	6.516	7.1325	10.164	12.733	12.816			38.182	14.688
													4.097	8.232	7.1439	4.68	12.744	12.131
													4.1132	4.956	7.2	26.016	12.797	13.164
													4.1507	8.124	7.2614	10.956	12.817	15.86
													4.1859	5.412	7.397	9.384	12.836	13.304
													4.1919	14.196	7.4754	18.042	12.857	18.6
													4.2	8.472	7.544	6.3636	13.023	8.4679
															7.6867	14.357	13.05	6.6792

## Sheet: Figure 1F
Figure 1
Panel F
AIM-A1 (N=12)				NAIM-A1 (N=17)				A1-CAIM (N=19)
	Average Occurrence	SEM			Average Occurrence	SEM			Average Occurrence	SEM
Single long	0.8339	0.03416		Single long	0	0		Single long	0	0
Two short	0.07168	0.02145		Two short	0	0		Two short	0	0
Single short	0.06982	0.02103		Single short	1	0		Single short	1	0
Raw data for analysis of cooperativity unfolding under 1 pN hold force (Panel F)
AIM-A1					NAIM-A1					A1-CAIM
Tether #	1-Long	2-Short	1-Short		Tether #	1-Long %	2-Short %	1-Short %		Tether #	1-Long %	2-Short %	1-Short %
1	0.875	0	0.125		1	0	0	1		1	0	0	1
2	0.75	0.125	0		2	0	0	1		2	0	0	1
3	0.755556	0.0222222	0.111111		3	0	0	1		3	0	0	1
4	1	0	0		4	0	0	1		4	0	0	1
5	1	0	0		5	0	0	1		5	0	0	1
6	1	0	0		6	0	0	1		6	0	0	1
7	0.705882	0.117647	0.117647		7	0	0	1		7	0	0	1
8	0.74026	0.12987	0.12987		8	0	0	1		8	0	0	1
9	0.833333	0.145833	0.0208333		9	0	0	1		9	0	0	1
10	0.666667	0.2	0.133333		10	0	0	1		10	0	0	1
11	0.8	0	0.2		11	0	0	1		11	0	0	1
12	0.880435	0.119565	0		12	0	0	1		12	0	0	1
					13	0	0	1		13	0	0	1
					14	0	0	1		14	0	0	1
					15	0	0	1		15	0	0	1
					16	0	0	1		16	0	0	1
					17	0	0	1		17	0	0	1
										18	0	0	1
										19	0	0	1

## Sheet: Figure 2H
	Concentration	60nM AIM-A1 + 1.5mg/mL Ristocetin			AIM-A1			A1-CAIM			NAIM-A1
	60	11.7647	22.0588	19.6078	89.7059	89.7059	89.7059	12.2549	14.2157	30.3922	17.1569	22.0588
	250				45.098	67.5882	48.0392	20.5882	10.2941	8.33333	14.2157	18.1373
	1000				21.0784	36.2745	27.451	12.7453	12.2551	12.7451	25.4902	16.6667	19.6078

## Sheet: Figure 3D
Figure 3
Panel D
AIM-A1					H1268D					R1341Q
Force	SD	Extension	Error		Force	SD	Extension	Error		Force	SD	Extension	Error
6.9	1.5	12.9	0.47		4.606	1.165	7.8	0.5		3.842	0.8406	7.2	0.4
10.6	1	14.5	0.57		7.62559	0.7283	8.7	0.28		5.804	0.395	8.5	0.4
14.3	1	16.5	0.47		10.0389	0.8719	9.8	0.4		7.4455	0.5388	9.5	0.8
18	1	17.45	0.6		13.6242	1.144	11	0.4		9.18591	0.46658	9.9	0.8
27	5	19.5	0.4		17.5406	1.555	12.1	0.4		11.7205	1.05865	10.5	0.8
Raw data for WLC Analyses (Panel D)
AIM-A1											AIM-A1 H1268D											AIM-A1 R1341Q
Force #1	Extension #1	Force #2	Extension #2	Force #3	Extension #3	Force #4	Extension #4	Force #5	Extension #5		Force #1	Extension #1	Force #2	Extension #2	Force #3	Extension #3	Force #4	Extension #4	Force #5	Extension #5		Force #1	Extension #1	Force #2	Extension #2	Force #3	Extension #3	Force #4	Extension #4	Force #5	Extension #5
2.494	13.654	9.0639	16.369	12.446	25.602	16.036	25.155	20.184	24.22		1.0974	2.05	6.1921	12.814	8.736	9.4601	11.668	10.494	15.564	17.904		1.6	9.6468	5.0325	11.846	6.4754	9.6225	8.4981	21.077	9.9339	15.742
2.9252	10.283	9.0785	12.542	12.462	28.169	16.122	7.9713	20.21	13.684		1.416	8.9616	6.2004	9.1989	8.7586	9.0813	11.717	10.607	15.65	11.472		1.8195	14.495	5.0654	11.916	6.6047	17.9	8.541	16.243	9.9664	11.468
3.2561	13.372	9.0901	2.8291	12.493	25.653	16.176	16.32	20.243	23.486		1.7039	5.55	6.2393	12.893	8.7634	8.913	11.734	10.732	15.675	8.6717		2.4559	17.082	5.2398	15.5	6.7143	11.198	8.6062	12.836	9.9705	10.07
3.3097	12.825	9.0901	23.4	12.573	34.99	16.185	23.856	20.39	10.356		2.19	11.35	6.3266	8.6905	8.7833	16.849	11.837	15.217	15.69	6.4659		2.6528	11.7	5.2928	10.364	6.769	6.7923	8.6255	12.247	10.003	17.109
3.6619	18.162	9.1113	10.762	12.598	21.33	16.255	18.721	20.566	17.973		2.3836	4.8451	6.3652	11.867	8.7953	12.311	11.939	7.0209	15.744	12.173		2.7467	8.65	5.2938	8.5	6.8195	10.909	8.6982	19.1	10.206	9.2568
4.1022	18.096	9.1148	11.369	12.621	23.1	16.392	15.34	20.581	17.665		2.4707	9.55	6.3835	10.774	8.85	11.472	11.995	16.334	15.805	11.887		2.796	7.5713	5.3014	19.822	6.88	7.951	8.6996	10.599	10.24	13.416
4.4169	6.472	9.1163	10.273	12.648	18.371	16.444	21.7	20.604	22.955		2.8186	11.2	6.4315	7.6179	8.8553	14.3	12.023	20.392	15.817	14.444		2.8461	14.108	5.3954	13.1	6.8865	2.1008	8.71	14.549	10.313	15.789
4.5859	9.9841	9.1346	22.48	12.797	13.501	16.45	22.16	20.608	17.153		2.844	7.6	6.4315	12.212	8.8913	18.54	12.072	10.632	15.897	7.8297		3.216	7.1621	5.4037	13.31	6.9235	9.8494	8.7124	11.05	10.365	2.1945
4.615	11.242	9.1387	10.696	12.811	18.495	16.522	22.45	21.117	18.912		2.916	12.684	6.4675	8.6216	8.8927	11.71	12.112	11.021	15.984	14.219		3.3165	9.9546	5.449	10.597	6.9502	7.2611	8.7317	11.415	10.531	11.876
4.6616	7.896	9.147	17.25	12.86	16.489	16.56	14.346	21.12	10.545		2.9338	4.7	6.516	13.549	8.9348	5.0253	12.268	13.427	16.054	18.973		3.3183	5.8566	5.4971	8.9902	6.9787	6.5082	8.7419	6.4469	10.636	16.048
4.8481	9.259	9.1792	9.003	12.936	12.698	16.572	20.296	21.129	39.215		3.2014	6.35	6.566	10.892	8.9838	8.0095	12.35	10.868	16.058	16.363		3.56	12.8	5.5521	8.8795	6.9984	9.3	8.7637	7.5974	10.637	12.177
4.8597	23.977	9.23	25.422	13.023	13.275	16.642	27.201	21.373	18.75		3.2394	5.9036	6.7599	6.0136	9.0112	18.967	12.371	9.55	16.226	16.602		3.6403	10.2	5.5582	5.7989	7.0466	10.534	8.7837	13.859	10.664	12.806
4.883	11.177	9.2485	17.266	13.09	12.234	16.69	12.283	21.484	10.861		3.528	16.487	6.881	9.8274	9.0301	19.843	12.42	8.3128	16.289	11.042		3.6675	11.726	5.56	11.038	7.0618	17.105	8.8505	9.3513	10.801	8.6593
5.1742	11.101	9.278	17.232	13.192	31.67	16.697	18.935	21.525	15.473		3.648	9.0871	6.9414	5	9.0546	9.0742	12.43	16.297	16.297	8.0833		3.7288	7.8157	5.59	11.992	7.116	10.532	8.8786	8.2418	10.822	3.6734
5.1862	18.062	9.3651	11.276	13.216	12.371	16.77	15.2	21.595	18.75		3.84	11.391	6.9571	8.7443	9.209	11.995	12.52	8.4	16.358	19.808		3.7606	7.8645	5.664	6.269	7.1508	18.013	8.8904	8.6038	10.967	8.9982
5.2443	9.701	9.3985	12.01	13.309	22.864	16.84	24.564	21.631	15.744		3.9559	14.325	6.969	9.875	9.2621	8.015	12.545	14.549	16.407	15.85		3.7866	4.069	5.6745	12.804	7.1846	17.66	8.9209	7.9859	11.078	6.7287
5.2484	23.741	9.4577	23.625	13.31	20.761	16.848	23.432	21.653	16.709		3.984	15.964	7.0193	18.2	9.264	14.004	12.545	19.15	16.457	14.881		3.8166	11.516	5.7218	7.6857	7.1876	12.659	8.9287	13.3	11.092	12.683
5.3845	16.531	9.4747	9.053	13.457	19.319	16.852	13.043	21.735	33.621		4.0636	10.8	7.044	21.234	9.2752	13.35	12.558	2.6993	16.488	10.306		3.828	13.299	5.7326	17.3	7.2216	10.35	8.968	13.731	11.094	11.827
5.4491	23.502	9.5516	25.98	13.598	14.033	16.898	13.856	21.84	18.567		4.0962	3.9048	7.056	10.954	9.3114	10.736	12.587	8.4769	16.5	15.389		3.8822	9.9671	5.7765	8.4612	7.2654	9.0028	9.0001	5.1459	11.104	8.9889
5.4683	13.762	9.5571	17.45	13.606	12.3	16.922	26.211	21.951	21.297		4.2159	16	7.0876	12.657	9.3244	11.65	12.641	15.78	16.513	11.729		3.8985	9.8368	5.781	13.569	7.3152	12.511	9.0624	4.6241	11.138	10.314
5.524	24.821	9.561	28.31	13.623	23.452	17.023	17.61	21.989	28.913		4.2306	3.851	7.1204	6.5189	9.3351	9.6959	12.656	9.5378	16.522	19.709		4.0035	8.7919	5.783	12.556	7.3167	12.865	9.1086	12.192	11.139	7.0961
5.5473	19.601	9.5679	17.65	13.665	8.7497	17.151	22.817	22.094	27.114		4.2419	9.2113	7.1275	10.142	9.3615	10.629	12.659	15.891	16.533	14.813		4.0379	6.8043	5.7868	3.5172	7.4303	13.25	9.132	8.6614	11.213	10.37
5.6289	9.695	9.6262	13.121	13.706	15.083	17.166	14.725	22.178	23.208		4.2598	10.962	7.1994	12.85	9.3661	6.293	12.71	9.5512	16.549	13.637		4.1956	9.765	5.8373	8.025	7.5787	5.2857	9.1791	9.3194	11.339	12.579
5.6289	21.649	9.6485	15.542	13.768	18.038	17.236	17.387	22.236	24.28		4.3244	7.8	7.2126	6.9533	9.4798	9.7443	12.817	15.751	16.549	23.086		4.2317	14.828	5.91	6.2533	7.5962	14.767	9.2363	6.3845	11.356	13.217
5.7241	26.743	9.6495	18.286	13.81	10.213	17.399	22.802	22.259	12.303		4.3335	7.9581	7.2358	15.616	9.485	9.4182	12.845	17.856	16.585	16.989		4.2325	4.7	5.9419	12.315	7.6452	10.234	9.273	4.0429	11.552	3.034
5.7459	12.725	9.6598	20.9	13.822	10.531	17.469	35.09	22.271	24.55		4.34	13.316	7.2499	11.995	9.4963	9.6493	12.929	17.992	16.703	8.0233		4.2672	10.95	5.9535	21.556	7.7878	6.9464	9.2994	11.074	11.597	16.699
5.7687	28.097	9.7121	17.036	13.88	15.912	17.493	25.673	22.317	20.097		4.3439	18.288	7.2732	3.3	9.5032	19.25	12.93	6.5693	16.793	11.426		4.2726	8.4407	5.9644	7.1565	7.7896	17.35	9.3928	12.702	11.62	11.865
5.8387	13.258	9.7194	1.9421	13.95	20.65	17.504	25.042	22.446	19.489		4.3518	5.3449	7.3281	7.4569	9.5731	11.874	12.959	13.622	16.815	12.512		4.2836	5.9	6.012	10.661	7.7978	6.6052	9.4956	13.785	11.707	7.2106
5.8853	23.213	9.7194	24.55	13.998	14.5	17.611	9.3437	22.597	29.95		4.358	8.75	7.332	12.376	9.5732	7.35	13.023	14.903	16.825	13.234		4.4354	6.8902	6.1045	10.616	7.8175	5.9812	9.6052	10.631	11.733	8.4286
5.9865	21.877	9.7427	6.1229	14.055	15.189	17.679	19.152	22.771	19.603		4.4391	12.242	7.3466	12.59	9.5751	7.929	13.039	15.425	16.835	11.041		4.4644	4.5259	6.1242	10.736	7.8799	14.589	9.6558	15.647	11.8	7.8187
6.2613	20.627	9.7506	27.06	14.064	15.476	17.691	31.526	22.954	15.15		4.5156	17.5	7.4122	8	9.6092	6.3603	13.091	16.092	16.842	12.952		4.5171	12.65	6.21	8.2693	7.9283	11.58	9.6914	15.1	11.82	11.196
6.3398	13.579	9.7544	19.063	14.066	19.378	17.747	8.5988	22.971	22.293		4.6064	3.0954	7.4222	5.2468	9.6444	9.5083	13.117	11.255	16.848	9.4108		4.58	10.255	6.2304	3.3581	7.9296	5.8538	9.729	7.3499	11.871	23.216
6.4214	11.528	9.8127	18.258	14.09	19.05	17.772	16.672	23.087	20.322		4.6319	12.198	7.4672	10.754	9.6455	9.7189	13.14	9.8186	16.911	13.562		4.6171	3.5437	6.256	11.348	7.959	7.6466	9.7895	8.9233	11.912	14.826
6.4501	10.21	9.8196	12.164	14.09	17.816	17.772	24.802	23.151	13.75		4.6796	13.6	7.549	9.0238	9.684	13.706	13.284	24.412	16.93	12.538		4.72	9.8125	6.2681	10.014	8.0455	14.188	9.8146	20.997	11.948	13.4
6.5262	26.015	9.843	12.918	14.101	24.519	17.81	19.044	23.169	15.915		4.6815	14.5	7.5609	9.9557	9.7142	14.35	13.37	15.051	16.96	17.076		4.7313	22.031	6.2708	25.985	8.1389	7.4425	9.87	7.3651	12.04	11.468
6.5262	23.839	9.8803	21.543	14.125	14.853	17.822	27.789	23.261	23.117		4.7036	16.141	7.5704	10.688	9.7239	11.5	13.389	7.5883	16.992	15.392		4.93	9.0297	6.32	10.538	8.221	2.0385	9.8745	7.0083	12.055	6.6406
6.7035	9.356	9.8818	13.7	14.198	17.65	17.835	17.306	23.493	31.7		4.7326	18.313	7.5834	5.7593	9.744	4.8098	13.403	21.782	17.022	11.067		4.9366	4.4633	6.3833	10.872	8.2466	10.872	9.9095	10.138	12.058	10.848
6.771	18.585	9.8859	21.174	14.24	17.652	17.848	13.143	23.51	9.5828		4.7443	4.15	7.6074	16.727	9.7493	5.3103	13.41	21.754	17.046	7.0985		4.992	6.6	6.3855	11.062	8.2829	12.77	9.9182	9.135	12.064	7.3799
6.7826	35.946	9.898	11.633	14.319	10.157	17.936	34.316	23.518	5.6206		4.8119	18.238	7.6462	4.6599	9.7792	21.697	13.493	7.9978	17.064	18.164		5.0138	8.05	6.4313	1.0817	8.437	13.919	9.92	11.803	12.152	5.863
6.8364	8.372	9.9409	26.06	14.365	23.392	17.985	29.92	23.609	16.735		4.8223	11.509	7.6694	6.708	9.8032	19.355	13.589	5.85	17.064	17.15				6.4324	8.7007	8.4419	4.8035	9.9303	9.3721	12.291	16.949
6.8526	22.15	9.9869	23.068	14.44	13.244	18.015	34.738	23.796	15.348		4.86	12.647	7.6811	12.797	9.8272	16.237	13.612	8.3702	17.091	13.197										12.36	4.7504
6.8975	17.504	9.9921	27.485	14.451	20.068	18.059	24.799	24.178	18.697		4.864	15.178	7.7471	21.342	9.9132	16.598	13.623	10.6	17.1	7.8778										12.372	10.949
6.9225	6.161	10.162	27.529	14.452	20.964	18.06	18.337	24.182	21.65		4.908	12.57	7.7714	10.72	9.9417	6.9616	13.635	14.757	17.143	12.452										12.649	18.163
6.9225	29.375	10.174	16.805	14.489	27.752	18.099	21.176	24.194	19.651		5.0009	8.5401	7.7773	4.0471	10.079	10.47	13.652	14.742	17.266	13.206										12.72	7.8196
6.9239	12.697	10.186	29.148	14.603	7.95	18.099	25.654	24.205	19.612		5.0241	3.8545	7.8105	13.154	10.127	2.0929	13.736	17.65	17.29	14.812										12.758	18.464
6.9341	16.625	10.267	7.8	14.672	28.089	18.157	17.007	24.352	16.248		5.098	10.65	7.82	13.995	10.133	11.313	13.752	15.272	17.303	8.5192										12.791	13.454
6.9954	15.75	10.278	5.3732	14.706	16.755	18.174	17.014	24.384	20.594		5.1116	17.996	7.8473	14.59	10.164	9.0736	13.77	12.231	17.374	19.86										12.83	19.737
7.0739	13.55	10.302	29.55	14.706	18.3	18.244	15.65	24.389	17.484		5.1211	3.1406	7.8625	8.2722	10.165	0	13.799	11.842	17.496	14.718										12.875	19.031
7.1114	4.625	10.314	24.37	14.789	20.389	18.378	24.347	24.52	31.682		5.152	5.2088	7.9065	12.349	10.199	13.75	13.866	11.443	17.501	9.2482										12.892	9.533
7.1439	15.11	10.372	14.239	14.847	16.612	18.448	17.936	24.538	14.548		5.1576	14.9	7.9171	9.8757	10.316	7.3733	13.878	15.401	17.507	25.483										13.053	9.8433
7.1933	25.15	10.384	6.089	14.967	5.931	18.531	38.718	24.543	15.959		5.2261	13.036	7.9233	7.1	10.332	9.5293	14.028	9.6435	17.515	10.463										13.115	11.109
7.1988	14.092	10.395	9.102	14.975	27.027	18.66	31.193	24.706	18.727		5.2623	11.193	7.9896	9.6165	10.367	9.705	14.133	14.196	17.564	9.6194										13.17	13.143
7.2238	32.26	10.419	22.604	14.998	17.567	18.66	14.126	24.811	27.332		5.3516	13.3	7.9913	14.092	10.463	7.2	14.143	11.314	17.59	8.5792										13.279	12.839
7.2259	17.927	10.472	31.35	15.063	6.75	18.705	31.491	24.871	18.144		5.3536	6.0563	8.0446	6.9783	10.585	4.897	14.233	11.197	17.604	12.77										13.504	7.3056
7.3113	15.991	10.489	21.351	15.115	9.832	18.784	22.907	24.973	24.886		5.3541	4.2696	8.061	7.7444	10.591	3.6963	14.292	13.894	17.605	9.9328										13.563	13.766
7.3574	26.874	10.584	26.55	15.203	8.9087	18.841	12.417	25.347	22.085		5.388	7.7307	8.0633	25.552	10.593	10.772	14.301	12.074	17.708	18.329										13.623	20.082
7.3613	18.694	10.657	27.231	15.366	12.84	18.868	3.2847	25.354	10.948		5.4595	15.245	8.1113	11.175	10.596	18.868	14.388	19.5	17.8	9.5073										13.692	9.3121
7.4195	9.847	10.661	13.242	15.39	16.262	18.868	29.603	25.427	15.643		5.4974	4.8888	8.1424	17.696	10.656	12.841	14.491	14.637	17.821	6.2507
7.4613	11.69	10.696	28.281	15.39	8.8329	18.961	24.958	25.522	22.046		5.5251	10.3	8.1537	10.095	10.739	7.563	14.497	14.111	17.868	14.028
7.5238	15.844	10.71	11.141	15.418	17.602	18.979	17.212	25.86	26.661		5.537	14.85	8.1621	9.5	10.745	11.049	14.531	19.769	17.871	15.033
7.5738	20.49	10.754	9.7127	15.442	25.6	19.016	16.415	25.86	32.789		5.5507	12.55	8.2727	13.65	10.785	24.552	14.543	10.451	17.897	15.018
7.5811	26.5	10.845	17.405	15.465	28.686	19.022	33.767	25.906	22.98		5.5786	14.522	8.32	11.585	10.799	12.85	14.651	15.35	17.905	16.608
7.6059	28.525	10.932	8.803	15.494	18.15	19.136	28.411	26.058	24.939		5.5844	11.82	8.328	14.984	10.98	12.888	14.808	13.127	17.92	8.176
7.6488	10.153	10.978	18.28	15.535	10.221	19.209	11.732	26.408	34.944		5.5915	13.093	8.3909	11.631	10.986	16.073	14.853	7.25	18.084	18.283
7.6574	29.386	11.001	9.173	15.584	16.227	19.347	36.3	26.416	15.775		5.7399	19.798	8.4322	6.3712	11.007	7.6948	14.94	11.445	18.3	15.076
7.6988	14.065	11.025	13.8	15.64	30.872	19.381	20.024	26.466	17.724		5.7865	10.956	8.4362	18.074	11.06	15.52	14.991	15.723	18.506	14.239
7.6988	19.64	11.06	14.456	15.698	16.955	19.381	13.885	26.49	18.878		5.8485	13.85	8.4648	11.55	11.148	12.645	15.015	18.273	18.54	6.3507
7.7675	16.884	11.098	18.866	15.722	15.152	19.404	10.076	26.676	18.3		5.8918	9.45	8.49	2.55	11.149	14.839	15.115	7.478	18.59	18.52
7.7799	20.12	11.111	22.15	15.745	19.254	19.62	25.86	26.781	35.384		5.9058	8.2536	8.5073	10.5	11.163	6.1264	15.191	23.961	18.636	13.934
7.8112	12.528	11.12	12.183	15.772	15.331	19.672	19.219	26.833	11.903		5.9885	12.991	8.5074	7.0041	11.193	13.677	15.236	7.9187	18.662	13.278
7.8229	12.445	11.171	8.5005	15.78	8.7768	19.843	10.547	27.177	34.653		6.0012	7.5915	8.5408	9.4755	11.214	10.189	15.281	14.731	18.856	20.1
7.8665	7.821	11.231	17.285	15.78	20.5	19.872	22.687	27.258	19.134		6.0219	7.7773	8.5588	7.1223	11.293	7.4806	15.312	16.541	19.006	24.012
7.9687	16.924	11.268	17.564	15.826	16.869	19.897	15.466	27.468	19.369		6.0285	14.903	8.568	9.3735	11.299	9.7216	15.324	11.444	19.046	10.65
7.9713	28.735	11.351	10.712	15.847	10.765	19.928	10.682	27.496	20.674		6.036	14.696	8.5925	19.873	11.321	27.507	15.385	15.912	19.307	16.605
7.983	17.879	11.351	23.562	15.849	20.803	19.947	10.62	27.908	20.022		6.0364	6.0811	8.6393	20.309	11.388	8.8828	15.396	4.7989	19.48	15.476
7.997	14.822	11.448	37.137	15.876	27.766	19.972	16.797	28.22	20.679		6.0843	6.9	8.65	7.15	11.46	6.9749	15.427	14.252	19.661	16.117
8.0052	16.45	11.456	19.811	15.897	11.281	19.986	19.015	28.267	13.299		6.0844	12.388	8.6751	14.001	11.533	13.341	15.429	16.829	19.826	18.6
8.018	5.367	11.509	11.48					28.276	29.241				8.7073	6.4334	11.644	14.644	15.437	9.6387	20.444	9.7957
8.0297	22.572	11.514	13.384					28.443	6.2928				8.7095	9.2534	11.662	4.7005	15.516	11.873	20.482	9.6532
8.0716	31.572	11.561	14.221					28.82	29.017				8.7247	11.363	11.664	5.5076	15.543	13.153	20.551	8.6152
8.0965	16.475	11.606	9.3651					28.92	33.131										21.547	9.8
8.1026	15.424	11.619	16.703					29.24	25.26										22.552	11.93
8.1612	34.582	11.629	17.5					29.415	22.523										24.193	8.25
8.3676	11.61	11.642	19.067					29.764	25.345
8.3909	31.39	11.643	5.205					29.767	14.6
8.4368	9.3039	11.654	10.697					30.384	7.9452
8.4486	26.2	11.765	28.276					30.442	8.5852
8.4491	29.298	11.765	15.85					30.583	17.462
8.4611	31.52	11.782	36.55					30.792	9.8842
8.4697	21.55	11.806	13.64					31.306	11.687
8.5069	20.241	11.827	14.263					31.785	11.75
8.5307	12.531	11.852	14.492					32.072	11.668
8.6007	27.282	11.902	23.259					32.299	20.032
8.6236	14.391	12.032	10.88					32.362	9.9823
8.7172	14.863	12.076	22.881					32.888	20.3
8.7352	11.458	12.12	29.614					32.983	8.2361
8.7405	12.209	12.188	22.251					32.995	38.576
8.7764	13.892	12.202	16.938					33.067	26.8
8.8042	20.94	12.288	22.949					33.109	15.247
8.8337	18.592	12.311	15.398					33.261	15.061
8.8427	39.185	12.324	23.653					33.757	13.6
8.8551	16.192	12.335	10.95					34.449	13.401
8.8736	7.021	12.387	29.755					34.575	11.986
		12.397	13.539					34.6	24.95
								34.624	18.15
								36.267	17.077
								36.314	1.1242
								36.652	15.366
								37.258	15.386
								37.281	15.112
								37.339	12.661
								37.549	19.642
								37.619	20.456
								37.76	20.793
								38.109	11.467
								38.393	22.443
								38.397	10.952
								38.505	23.145
								38.516	22.077
								39.206	13.388
								39.227	20.329

## Sheet: Figure 3E
Figure 3
Panel E
AIM-A1				H1268D				R1341Q
LR	Force	Error		LR	Force	Error		LR	Force	Error
2.8	9	2		3.35344	4.8	1		3.02046	5	1
5	10.5	1.5		7.10898	7.75	0.75		8.56889	6.75	1.25
12.9	14.5	1.5		14.1109	9.7	1		13.8019	9	1
18.9	15	2		18.0261	12.5	1		24.6177	10.1	1.5
23.6	16	2.5		27.3894	15.5	1.5		33.1797	14.7	2.5
29.4	18.5	2.5
Raw data for Bell-Evans' Model fit (Panel E)
AIM-A1													AIM-A1 H1268D											AIM-A1 R1341Q
Loading rate (LR) #1	Force #1	LR #2	Force #2	LR #3	Force #3	LR #4	Force #4	LR #5	Force #5	LR #6	Force #6		Loading rate (LR) #1	Force #1	LR #2	Force #2	LR #3	Force #3	LR #4	Force #4	LR #5	Force #5		Loading rate (LR) #1	Force #1	LR #2	Force #2	LR #3	Force #3	LR #4	Force #4	LR #5	Force #5
1.6926	7.3113	3.5513	19.672	8.0043	10.395	15.755	4.2304	21.692	18.306	25.368	12.573		1.13489	9.2752	4.8658	8.0446	10.489	11.46	16.387	12.268	20.981	12.93		0.13547	9.9095	4.6459	19.607	11.847	6.8865	18.069	11.597	28.865	2.8461
1.7425	8.4486	3.5741	19.947	8.2281	5.524	15.781	4.2304	21.692	19.544	25.398	8.5307		1.1943	15.281	4.8674	9.7239	10.581	4.4391	16.4	16.585	20.985	5.5915		0.25927	13.563	4.7377	6.9984	11.853	18.479	18.144	12.064	28.866	5.2928
1.7755	7.1114	3.5825	22.771	8.3175	11.231	15.802	19.381	21.711	7.25	25.417	24.182		1.3773	7.9233	4.9143	6.036	10.612	8.7095	16.461	10.799	21.072	17.501		0.31601	8.6982	4.7811	6.88	11.854	10.365	18.483	6.7143	28.87	6.256
1.8098	8.4611	3.6096	23.609	8.354	10.267	15.828	5.3608	21.754	11.891	25.419	34.449		1.7807	6.516	4.9356	2.8186	10.952	18.084	16.462	9.9417	21.124	19.006		0.7726	15.669	4.9351	6.2304	11.861	6.4313	18.87	7.7896	29.015	8.0455
1.9188	13.023	3.6357	33.757	8.4353	11.642	15.961	5.5007	21.771	14.881	25.421	22.271		1.9442	3.984	4.9431	8.9348	11	16.522	16.487	8.5073	21.466	14.133		1.126	16.855	5.1012	7.2654	11.912	12.291	18.886	9.9182	29.027	9.9705
1.9685	8.1612	3.6372	19.209	8.9963	6.7826	15.999	5.6289	21.772	24.7	25.454	26.058		1.9492	2.19	5.0425	4.3439	11.009	8.65	16.494	3.9559	21.499	9.209		1.3281	14.931	5.1488	8.2829	11.952	6.9502	19.156	9.6914	29.117	10.313
1.9949	6.8364	3.6759	19.872	9.2378	6.771	16	18.099	21.796	27.89	25.466	17.469		2.248	3.528	5.181	7.4672	11.052	16.297	16.512	8.4648	21.909	14.991		1.4458	4.992	5.2582	7.0466	12.067	9.0624	19.2	17.632	29.163	11.707
2.0447	8.6236	3.6946	10.278	9.7859	15.203	16.01	10.661	21.822	11.127	25.534	10.978		2.3399	11.163	5.2483	9.3661	11.121	17.871	16.557	17.29	21.968	17.92		1.6661	3.8985	5.2851	12.649	12.221	9.6052	19.517	7.7978	29.225	11.82
2.0463	7.4195	3.7087	26.833	10.046	2.9252	16.063	16.642	21.829	11.404	25.597	32.072		2.3417	3.84	5.31	13.589	11.353	10.127	16.686	6.2004	22.334	14.028		1.9954	4.2325	5.3944	7.5787	12.246	16.598	19.968	9.8146	29.331	11.912
2.0741	7.7488	3.7286	27.496	10.121	9.1113	16.063	21.373	21.972	6.45	25.743	14.706		2.4798	8.85	5.3721	13.389	11.408	5.5507	16.749	4.0962	22.335	17.091		2.0835	7.116	5.484	3.56	12.251	9.1791	20.005	8.541	29.426	11.948
2.2205	13.598	3.7965	19.897	10.128	15.115	16.08	26.676	22.037	17.987	25.755	16.56		2.4935	4.34	5.404	11.007	11.586	6.2393	16.822	7.0876	22.506	14.497		2.1028	8.4419	5.5359	5.6745	12.301	14.032	20.053	4.9366	30.025	12.875
2.226	15.535	3.8107	18.66	10.36	10.174	16.134	5.7241	22.139	17.826	25.757	14.066		2.5613	7.82	5.4054	8.4322	11.613	16.226	16.842	11.837	22.663	14.531		2.1344	2.4559	5.6295	10.542	12.309	5.9644	20.32	9.2994	30.039	13.17
2.2576	9.8859	3.8471	18.784	10.579	9.1792	16.149	12.797	22.194	19.608	25.761	19.62		2.6581	4.86	5.5773	4.3335	11.721	11.214	16.87	11.06	22.693	13.403		2.1814	7.1876	5.6547	5.9419	12.325	2.7467	20.384	9.9339	30.096	13.692
2.3069	7.4613	3.8594	7.6988	10.589	8.6007	16.149	11.806	22.221	13.862	25.854	34.6		2.6759	10.585	5.6114	7.7714	11.721	16.911	16.928	10.463	22.791	14.543		2.3263	6.012	5.6806	9.0001	12.328	11.092	20.423	8.7837	30.145	14.318
2.3291	16.122	3.8855	7.7799	11.021	10.489	16.255	19.136	22.35	12.7	25.903	21.117		2.7045	4.6796	5.6431	7.4222	11.874	6.4315	16.96	8.6393	22.82	20.551		2.3426	5.783	5.7598	5.9535	12.354	14.555	20.714	17.029	30.276	14.522
2.4385	24.871	3.9339	19.347	11.164	21.595	16.356	11.852	22.458	7.5657	26.093	11.902		2.7198	7.8625	5.6814	9.6092	12.145	19.48	16.975	10.739	23.044	15.427		2.3816	12.35	6.3022	10.24	12.434	16.013	20.955	17.979	30.3	14.561
2.5869	15.897	3.9695	4.615	11.189	8.0052	16.38	25.86	22.537	12.22	26.105	7.8229		2.7296	4.7326	5.6983	7.044	12.286	10.591	17.051	6.3266	23.319	17.507		2.4163	8.7419	6.3103	8.8786	12.44	16.983	21.787	17.328	30.314	14.679
2.6008	7.8112	3.9765	17.747	11.419	9.6598	16.407	17.81	22.553	6.8634	26.109	16.444		2.7853	8.49	5.7037	5.152	12.621	12.817	17.083	12.558	23.6	19.661		2.4177	5.7765	6.3133	12.937	12.452	18.313	22.143	5.3014	30.494	14.867
2.7577	7.6059	3.992	19.022	11.47	18.174	16.654	5.2484	22.564	23	26.109	16.444		2.7909	4.864	5.7162	15.324	12.653	7.5834	17.094	15.236	23.704	13.736		2.4316	12.6	6.3924	3.6675	12.487	18.514	22.146	14.094	30.601	14.951
2.7627	3.6619	4.05	9.9921	11.821	11.12	16.729	10.71	22.725	6.69	26.13	22.317		2.8435	4.2598	5.7452	12.71	12.854	6.4315	17.154	17.8	23.751	9.7142		2.4323	5.91	6.4035	12.04	12.523	16.756	22.199	5.4971	30.726	15.031
2.7763	21.484	4.0729	11.782	12.059	8.7352	16.876	24.811	22.728	22.513	26.148	12.076		2.8845	5.0241	5.8693	21.547	13.027	10.199	17.168	15.897	23.754	18.856		2.437	5.4037	6.4512	5.7326	12.589	16.594	22.556	7.5962	30.827	15.089
2.973	18.244	4.0764	11.025	12.095	13.09	16.898	7.1988	22.754	11.577	26.234	14.502		2.9035	5.4974	5.9555	15.396	13.147	8.8913	17.177	13.117	23.927	18.54		2.451	9.92	6.5203	6.3833	12.665	16.036	22.562	16.95	30.963	15.115
2.9754	13.81	4.0788	7.3613	12.217	18.448	16.974	5.8853	22.766	15.5	26.263	22.597		2.9422	6.1921	6.0162	5.7865	13.188	11.533	17.188	13.612	23.96	8.736		2.4748	7.9283	6.8266	4.2836	12.669	14.325	22.587	10.206	31.006	15.132
3.0023	15.722	4.0825	7.3574	12.218	15.39	17.049	24.52	22.767	16.5	26.3	9.4747		2.9708	14.143	6.0179	2.844	13.268	7.8473	17.199	6.3835	24.169	16.054		2.478	11.28	6.9099	5.3954	12.721	4.72	22.989	18.337	31.048	15.191
3.0795	16.522	4.0832	27.258	12.548	14.319	17.091	5.1742	22.837	17.5	26.312	9.3985		2.9924	13.37	6.1442	4.3244	13.287	5.4595	17.202	9.0112	24.36	16.793		2.497	3.216	6.9255	7.4303	12.762	11.552	23.242	8.9287	31.114	15.272
3.0824	12.311	4.0859	28.443	12.551	14.44	17.338	16.572	22.903	16.723	26.321	21.84		3.0204	7.7773	6.2031	4.2419	13.344	7.1204	17.21	15.564	24.574	10.593		2.5179	6.769	6.9529	4.2672	12.869	13.115	23.376	6.8195	31.26	15.434
3.093	13.998	4.1085	23.796	12.635	18.841	17.548	15.772	22.937	13.352	26.492	12.648		3.0813	7.2499	6.208	8.1621	13.576	17.515	17.212	14.651	24.824	17.604		2.5326	11.53	7.0704	5.8373	12.985	18.427	23.844	16.261	31.265	15.555
3.1143	9.843	4.1182	16.697	12.735	14.847	17.644	9.7121	22.949	11.382	26.513	24.194		3.1015	2.3836	6.298	11.388	13.693	9.5732	17.284	14.491	25.181	11.293		2.5627	10.956	7.0832	6.1045	13.016	9.7895	23.867	14.678	31.361	15.665
3.1175	24.384	4.1462	7.0739	12.814	14.975	17.702	5.4491	22.951	16.347	26.57	13.457		3.1204	4.3518	6.3397	6.0844	13.736	10.656	17.299	12.659	25.191	17.821		2.5778	9.87	7.1387	14.682	13.058	14.24	24.204	10.531	31.392	16.351
3.1417	20.184	4.1492	9.8803	12.827	14.967	17.714	9.9409	22.979	3.78	26.599	15.78		3.1584	6.0364	6.3399	5.2261	13.896	10.133	17.455	17.605	25.315	18.3		2.7208	13.93	7.6415	16.213	13.092	4.93	24.215	10.801	31.399	16.42
3.1927	16.185	4.1928	6.4501	12.91	13.665	17.721	26.49	22.991	12.196	26.683	17.023		3.1686	5.5786	6.3575	13.799	13.989	5.2623	17.46	12.112	25.406	11.995		2.7317	5.56	7.7077	8.6255	13.177	6.9787	24.368	18.191	31.466	16.504
3.2274	8.7764	4.2187	7.5238	13.049	11.351	17.784	15.78	23.021	17.9	26.732	19.404		3.1882	4.2159	6.3645	15.69	14.008	6.4675	17.477	16.457	25.455	15.817		2.7821	0.6	7.9791	10.003	13.184	7.2216	24.822	12.892	31.584	16.583
3.2294	5.4683	4.2407	32.983	13.125	20.566	17.8	15.494	23.032	7.29	26.852	17.985		3.2715	5.3536	6.4278	4.6319	14.03	10.98	17.548	12.845	25.469	17.266		2.8341	12.516	8.2485	18.639	13.264	3.7288	24.96	8.6062	31.585	16.628
3.3444	6.4214	4.2697	15.847	13.193	14.101	17.817	15.698	23.042	14.4	26.893	18.015		3.2934	7.1275	6.4817	6.3652	14.051	8.7953	17.656	10.785	25.683	9.2621		2.878	18.58	8.3002	6.6047	13.302	18.605	24.974	15.389	31.608	16.629
3.359	27.908	4.3118	17.772	13.301	15.745	18.009	13.192	23.102	11.3	26.898	19.381		3.3159	4.6064	6.4959	10.164	14.066	9.5751	17.688	12.656	25.831	18.506		2.8884	7.7878	8.4476	5.7218	13.327	6.1242	24.982	11.62	31.725	16.756
3.4026	17.772	4.4892	9.1346	13.312	21.12	18.067	21.653	23.116	10.005	26.903	26.781		3.334	11.734	6.5039	7.6462	14.085	7.9065	17.717	14.853	25.938	17.064		2.8901	5.59	8.507	4.4354	13.371	9.1086	25.045	12.152	31.766	16.921
3.4068	7.7675	4.6806	8.4368	13.433	8.3676	18.088	14.064	23.196	13.649	26.915	27.177		3.341	1.0974	6.5594	6.0836	14.105	12.52	17.76	5.5844	26.234	24.193		2.9515	4.58	8.568	8.221	13.392	9.9303	25.147	14.341	31.843	16.966
3.4199	28.22	4.6954	11.654	13.51	8.8042	18.098	17.166	23.251	15.397	27.001	9.9869		3.3459	6.881	6.6547	16.488	14.171	11.148	17.771	11.321	26.263	18.662		2.9554	16.524	8.715	5.5582	13.438	6.4324	25.281	10.967	31.847	16.979
3.4247	5.5473	4.9266	9.147	13.583	6.9954	18.157	9.6262	23.302	14.54	27.002	8.8427		3.3717	8.3909	6.6639	5.1211	14.309	3.2014	17.782	17.143	26.639	16.5		2.9585	13.536	8.7799	13.985	13.474	16.626	25.49	13.053	32.111	17.12
3.4306	9.2485	4.9332	7.5811	13.593	15.39	18.359	9.1387	23.346	16.109	27.236	14.452		3.3791	7.5704	6.7128	8.328	14.362	7.9171	17.793	3.648	26.981	13.14		2.967	11.52	8.8683	14.02	13.56	8.9209	25.523	11.8	32.183	17.228
3.4395	8.0409	4.9712	8.8736	13.806	10.472	18.377	37.76	23.359	4.24	27.353	13.706		3.3812	8.1424	6.7243	8.5588	14.399	9.7792	17.798	15.437	27.121	19.046		3.0142	10.109	8.8971	4.5171	13.586	11.733	25.537	16.036	32.193	17.267
3.4751	19.972	5.0713	5.5429	13.851	10.314	18.419	15.64	23.45	18.482	27.457	20.243		3.3886	5.7399	6.7636	4.0518	14.531	5.098	17.862	9.3244	27.129	17.868		3.0166	4.7313	8.9553	3.3183	13.589	12.72	25.761	17.863	32.193	17.349
3.4754	5.8387	5.2353	11.111	14.085	12.397	18.48	38.516	23.589	19.3	27.457	9.561		3.4472	4.2306	6.854	4.6815	14.534	13.878	17.873	13.77	27.408	17.303		3.1722	3.8822	9.0666	16.726	13.605	6.2681	25.812	16.815	32.394	17.353
3.4867	13.623	5.3186	7.2238	14.345	12.288	18.575	12.936	23.653	19.037	27.486	18.705		3.4534	11.662	6.9153	7.6811	14.561	7.549	17.882	16.815	27.54	15.805		3.2	9.2363	9.2877	16.532	13.615	6.2708	25.935	11.339	32.467	17.364
3.5508	7.6988	5.3468	9.4577	14.378	22.446	18.581	12.598	23.661	17.6	27.619	14.055		3.5138	7.4122	7.0401	5.5251	14.757	5.3516	17.889	5.1116	27.575	16.93		3.239	3.828	9.4983	4.0379	13.688	11.078	25.953	15.413	32.523	17.376
		5.4748	7.6488	14.416	18.157	18.674	26.408	23.67	18.306	27.665	1.0696		3.5146	12.35	7.043	8.5074	14.838	4.358	17.951	5.8918	27.731	12.43		3.3288	16.36	9.6188	15.927	13.768	8.7637	25.972	8.1389	32.587	17.455
		5.5034	9.5571	14.457	28.82	18.725	17.151	23.685	18.435	27.814	10.696		3.6712	6.7599	7.1116	6.0285	14.958	4.7036	17.983	12.545	27.938	17.905		3.3472	16.428	9.7252	13.907	13.771	4.6171	26.009	10.636	32.614	17.457
		5.5034	9.5571	14.483	11.765	18.754	9.5679	23.693	34.231	27.836	16.77		3.676	7.0193	7.2887	5.9885	14.963	13.635	18.074	8.7247	28.078	17.064		3.4308	7.3152	9.7455	3.7866	13.843	11.104	26.016	16.12	32.776	17.466
		5.778	14.09	14.601	20.581	18.885	11.448	23.721	10.047	27.933	8.8551		3.711	6.0012	7.3533	20.444	14.972	5.1576	18.113	13.41	28.286	15.984		3.4482	4.4644	9.8064	16.895	13.876	17.099	26.114	11.356	32.975	17.499
		5.9283	6.8975	14.751	22.954	18.913	21.735	23.727	18.872	27.947	12.202		3.7258	1.7039	7.5843	4.0636	15.029	7.8105	18.121	13.493	28.442	16.549		3.4609	4.1956	9.8163	15.43	13.908	9.273	26.157	17.759	33.215	17.526
		5.9813	3.2561	14.778	3.4496	19.048	40.113	23.735	14.3	27.95	19.016		3.7573	6.9414	7.6348	20.482	15.088	8.061	18.145	12.959	28.463	11.149		3.5742	9.132	9.8441	8.7317	13.918	21.349	26.205	18.626	33.475	17.689
		6.2899	17.611	14.884	25.354	19.322	11.268	23.745	20.717	28.227	22.971		3.7606	11.299	7.6478	7.6694	15.259	4.8223	18.148	12.641	28.565	19.826		3.5876	16.788	9.8795	11.623	14.03	17.252	26.463	17.214	33.512	17.761
		6.3006	5.3845	14.888	29.767	19.351	26.466	23.772	22.936	28.233	12.86		3.7924	1.416	7.668	8.7634	15.358	9.3114	18.152	13.039	28.685	12.929		3.6352	15.42	10.155	2.6528	14.128	7.1508	26.477	16.51	33.544	17.802
		6.3148	0.86996	14.895	13.95	19.452	6.9225	23.795	21.6	28.364	5.5096		3.8236	11.939	7.7599	9.3351	15.39	8.1113	18.253	10.165	28.735	16.842		3.6752	13.052	10.212	15.14	14.16	14.833	26.585	12.758	33.757	17.806
		6.3945	47.97	14.895	13.95	19.477	13.216	23.834	11.1	28.667	12.462		3.857	12.42	7.9692	8.4362	15.403	7.9913	18.298	7.1994	29.016	15.015		3.744	12.948	10.277	4.2317	14.181	5.781	26.7	18.247	33.77	17.84
		6.6835	18.059	14.895	8.4697	19.488	15.366	23.841	15.352	28.759	28.276		3.8867	8.7073	7.9703	9.485	15.46	9.5731	18.379	16.992	29.277	16.848		3.7862	13.356	10.313	8.968	14.183	10.822	26.807	9.6558	34.029	17.901
		6.6835	16.69	14.905	28.267	19.579	6.9239	23.874	19.811	29.174	21.914		3.9251	3.2394	8.0402	7.7471	15.549	8.0633	18.456	13.623	29.43	8.7586		3.8513	12.914	10.377	6.3855	14.185	8.8505	26.875	16.003	34.119	17.924
		6.7406	7.983	15.17	30.442	19.6	16.848	23.925	2.86	29.175	33.067		3.9911	9.6455	8.1457	8.32	15.572	11.668	18.552	12.587	29.569	16.358		3.8992	13.294	10.377	8.6996	14.277	3.7606	26.878	18.359	34.451	17.945
		7.0388	4.5859	15.239	10.435	19.641	13.88	24.051	18.8	29.273	9.7506		4.0028	14.233	8.2443	7.2358	15.598	7.9896	18.577	12.023	29.746	17.046		3.9039	6.32	10.395	8.437	14.361	12.36	27.024	15.635	34.602	18.081
		7.1228	34.575	15.408	23.151	19.651	32.888	24.122	10.154	29.288	22.094		4.0097	16.407	8.294	10.079	15.617	9.4963	18.584	12.371	29.951	14.388		3.9598	7.0618	10.602	6.4754	14.638	5.5521	27.03	8.7124	34.605	18.089
		7.14	2.9036	15.434	30.792	19.833	16.45	24.129	37.941	29.462	19.405		4.051	5.3541	8.2959	19.307	15.684	4.5156	18.704	6.566	30.107	16.549		3.969	15.916	10.606	15.859	14.726	20.957	27.05	19.812	34.622	18.319
		7.1629	9.23	15.48	16.036	19.839	24.706	24.163	19.9	29.664	9.5516		4.058	9.7493	8.7083	10.986	15.714	7.3466	18.751	5.8485	30.25	17.496		3.9849	6.9235	10.608	7.9296	14.738	5.2938	27.221	13.279	34.645	18.469
		7.4125	9.7427	15.551	9.8196	19.871	9.6485	24.243	12.713	29.721	10.845		4.0631	6.0843	8.7741	8.1537	15.727	13.091	18.818	15.385	30.755	15.543		4.041	12	10.638	13.664	14.87	8.8904	27.238	7.8799	34.865	18.575
		7.4489	7.9713	15.585	5.2443	19.871	38.109	24.274	14.1	29.894	19.022		4.0819	8.5408	8.8277	11.664	15.758	11.644	18.857	15.115	30.789	17.708		4.0643	16.932	10.678	12.058	14.991	11.139	27.325	13.504	34.872	18.735
		7.4704	15.063	15.589	6.9225	19.878	37.549	24.277	11.509	30.012	18.06		4.177	2.4707	8.8802	5.537	15.828	8.7833	18.922	15.191	30.845	18.59		4.1016	24.136	10.755	15.388	15.145	5.0654	27.397	16.724	34.976	18.791
		7.5861	14.603	15.607	15.826	19.943	38.505	24.279	22.051	30.167	28.92		4.1779	9.744	8.9097	7.5609	15.911	7.6074	18.963	10.596	30.88	5.388		4.1214	7.959	11.052	9.3928	15.172	12.83	27.447	8.2466	35.835	18.96
		7.7026	9.898	15.753	17.936	20.123	36.314	24.334	15.5	30.211	25.906		4.2378	9.264	9.0342	6.0219	15.96	9.5032	18.981	16.058	31.141	15.744		4.1459	3.3165	11.111	17.57	15.232	1.8195	27.522	13.623	36.039	19.015
		7.7368	9.0639	15.754	4.4169	20.347	12.621	24.336	7.45	30.242	11.765		4.2427	7.2732	9.0506	15.516	15.999	11.193	19.206	10.745	31.569	15.65		4.1468	18.528	11.138	7.6452	15.236	12.372	27.587	11.213	36.389	19.154
						20.38	20.21	24.359	11.314	30.494	19.986		4.2591	14.301	9.1632	5.0009	16.076	6.969	19.471	15.429	31.756	10.332		4.1494	3.8166	11.16	14.962	15.507	5.7868	27.671	21.951	36.541	19.237
						20.467	15.465	24.364	15.179	30.753	30.583		4.2722	2.9338	9.1917	16.96	16.085	8.9838	19.866	5.9058	32.377	16.513		4.1644	2.796	11.188	16.815	15.536	5.0325	27.752	17.627	37.2	19.38
						20.471	37.281	24.377	29.905	30.982	13.768		4.3222	7.2126	9.2555	8.6751	16.11	2.916	19.926	16.835	32.557	14.292		4.2238	19.048	11.211	9.8745	15.575	7.8175	27.786	18.782	37.896	19.424
						20.49	13.309	24.409	36.696	30.992	9.278		4.3257	7.3281	9.2693	9.0301	16.13	9.9132	20.114	8.8927	32.923	16.825		4.2254	15.96	11.384	14.502	15.735	5.2398	27.806	16.759	37.932	19.443
						20.499	17.691	24.411	5.76	31.048	17.399		4.3512	10.316	9.3079	12.072	16.159	6.9571	20.196	8.2727	32.965	13.652		4.228	25.928	11.416	5.664	16.241	20.976	27.906	7.3167	37.932	19.792
						20.537	39.857	24.451	27.625	31.38	18.66		4.4862	8.568	9.3153	9.3615	16.168	10.367	20.218	4.8119	33.281	17.897		4.333	5.449	11.43	16.756	16.687	7.1846	28.31	11.138	38.626	19.91
						20.557	37.339	24.458	18.617	31.405	20.608		4.5525	4.7443	9.5326	4.908	16.223	7.332	20.25	13.866	33.58	15.312		4.3469	3.6403	11.483	10.655	16.81	12.055	28.395	18.61	38.836	20.031
						20.632	24.538	24.49	22.003	31.423	12.188		4.6393	7.056	9.749	22.552	16.226	8.8553	20.56	16.533	33.6	18.636		4.3684	15.048	11.56	10.477	16.929	9.729	28.424	16.864	38.845	21.365
						20.736	10.186	24.493	14.222	31.459	24.389		4.6909	9.684	9.7836	9.4798	16.306	14.808	20.602	17.1	34.049	13.023		4.3885	6.21	11.634	4.0035	17.131	8.71	28.507	18.514	38.933	21.365
						20.79	23.261	24.498	23.388	31.464	16.255		4.8423	9.0546	9.8234	11.717	16.318	12.545	20.779	17.564	35.156	13.284		4.4529	5.0138	11.662	4.2726	17.33	8.4981	28.687	17.445	39.3	22.828
						20.875	37.619	24.519	17.1	31.567	10.497		4.8643	16.289	9.8711	8.5925	16.324	9.6444	20.818	16.703	35.674	13.752		4.5046	12.76	11.708	9.4956	17.476	9.9664	28.802	11.871	41.082	23.276
						20.977	24.178	24.542	18.385	31.613	21.989				10.443	17.374	16.34	9.8032	20.973	9.8272	35.891	14.94				11.845	12.791	17.841	10.637	28.818	16.679	41.123	24.271
						21.004	18.979	24.568	10.69	31.616	26.416										36.049	15.675										42.518	25.044
						21.011	36.652	24.579	6.1711	31.76	23.169										39.335	17.59										42.689	26.72
						21.046	22.259	24.755	18.7	31.963	10.584
						21.065	17.835	24.775	17.124	31.978	17.822
						21.093	25.347	24.79	3.63	32.021	6.7035
						21.103	39.227	24.839	21.179	32.137	23.493
						21.177	21.525	24.857	19.961	32.525	8.5069
						21.183	25.86	24.88	12.238	32.571	32.299
						21.187	29.415	24.905	20.044	32.673	39.206
						21.219	13.31	24.908	20.632	33.015	10.932
						21.248	27.468	24.924	14.9	33.053	5.7459
						21.256	9.6495	24.927	33.101	33.254	9.3651
						21.352	15.876	24.932	24.834	33.26	31.306
						21.418	21.951	25.021	29.975	34.095	16.392
						21.439	24.973	25.033	14.9	34.098	24.352
						21.443	7.997	25.115	19.625	34.927	7.2259
						21.502	13.822	25.125	21.998	35.786	34.624
						21.548	15.735	25.139	27.565	36.043	13.606
						21.553	11.629	25.163	20.281	36.171	9.1163
						21.562	24.543	25.346	26.456	37.761	32.995
						21.578	41.686	25.359	24.464	37.772	38.393
										38.108	18.531
										38.9	30.384
										39.649	15.584
										40.302	12.362

## Sheet: Figure 4C
Figure 4
Panel C
AIM-A1					AIM-A1 + 6G1					NAIM-A1 + 6G1					A1-CAIM + 6G1
Force	SD	Extension	Error		Force	SD	Extension	Error		Force	SD	Extension	Error		Force	SD	Extension	Error
6.9	1.5	12.9	0.47		4.461	1.436	7.2	0.3		3.126	0.9654	6.3	0.2		2.23	0.5811	3.9	0.3
10.6	1	14.5	0.57		7.80341	0.64801	7.7	0.33		5.818	0.7968	7.5	0.3		3.72526	0.35442	5.3	0.4
14.3	1	16.5	0.47		10.1259	0.7689	8.1	0.4		8.48127	0.78571	7.8	0.3		4.79488	0.2989	6.5	0.3
18	1	17.45	0.6		13.2142	1.00453	9.6	0.32		11.3922	0.93569	9.8	0.4		6.02143	0.41527	7.5	0.4
27	5	19.5	0.4		17.6929	2.31717	10.3	0.4		15.81	2.204	10	0.4		9.725	2.472	8.5	0.3
Raw data for WLC Analyses (Panel C)
AIM-A1											AIM-A1 + 6G1											NAIM-A1 + 6G1											A1-CAIM + 6G1
Force #1	Extension #1	Force #2	Extension #2	Force #3	Extension #3	Force #4	Extension #4	Force #5	Extension #5		Force #1	Extension #1	Force #2	Extension #2	Force #3	Extension #3	Force #4	Extension #4	Force #5	Extension #5		Force #1	Extension #1	Force #2	Extension #2	Force #3	Extension #3	Force #4	Extension #4	Force #5	Extension #5		Force #1	Extension #1	Force #2	Extension #2	Force #3	Extension #3	Force #4	Extension #4	Force #5	Extension #5
2.494	13.654	9.0639	16.369	12.446	25.602	16.036	25.155	20.184	24.22		0.996	5.3248	8.9011	6.4456	8.9293	6.2294	11.44	13.298	15.131	14.605		1.03127	9.2903	4.5207	11.792	7.11	4.5667	9.763	4.4375	12.992	14.579		0.984	5.3171	3.1296	7.7013	4.3212	9.3757	5.3425	11.605	6.9124	6.3486
2.9252	10.283	9.0785	12.542	12.462	28.169	16.122	7.9713	20.21	13.684		1.044	7.2487	8.8892	8.405	8.9461	3.9486	11.465	6.0591	15.204	11.854		1.1221	3.25	4.5308	9.828	7.1205	7.7263	9.7743	10.22	13.067	9.3062		1.056	8.7988	3.144	12.709	4.331	3.998	5.3546	9.05	6.9624	11.971
3.2561	13.372	9.0901	2.8291	12.493	25.653	16.176	16.32	20.243	23.486		1.5766	10.595	8.868	4.237	8.977	11.876	11.533	14.391	15.235	11.203		1.376	5.529	4.546	9.1	7.182	8.6114	9.857	11.304	13.095	9.735		1.2092	6.5917	3.1443	4.1702	4.332	4.2264	5.3565	14.539	7.0005	8.05
3.3097	12.825	9.0901	23.4	12.573	34.99	16.185	23.856	20.39	10.356		1.8279	10.792	8.856	1.1517	8.9848	18.079	11.59	14.381	15.252	13.431		1.512	5.856	4.5633	6.85	7.21	4.0249	9.8795	9.9878	13.375	7.541		1.284	8.5	3.176	10.759	4.332	6.4	5.4771	3.1	7.068	5.5627
3.6619	18.162	9.1113	10.762	12.598	21.33	16.255	18.721	20.566	17.973		1.9315	7.2054	8.8498	7.7731	9.03	10.435	11.625	9.9125	15.253	1.2245		1.6114	7.6521	4.605	2.8163	7.252	9.05	9.915	4.9748	13.379	18.045		1.3157	15.01	3.1842	9.35	4.3608	8.8504	5.484	8.6	7.1444	9.0383
4.1022	18.096	9.1148	11.369	12.621	23.1	16.392	15.34	20.581	17.665		1.9519	5.297	8.796	2.901	9.06	9.1582	11.81	12.696	15.26	15.947		1.6114	3.95	4.606	1.5114	7.252	5.05	9.9339	8.4347	13.391	12.726		1.3749	2.2611	3.216	7.6	4.3991	8.2231	5.4894	3.1617	7.2411	6.4
4.4169	6.472	9.1163	10.273	12.648	18.371	16.444	21.7	20.604	22.955		2.0084	5.4491	8.7899	8.057	9.0601	12.319	11.844	13.456	15.288	12.121		1.6731	6.303	4.6486	5.6	7.32	11.695	9.9419	8.8929	13.409	8.066		1.44	4.75	3.2207	9.7	4.4057	5.6051	5.4896	2.982	7.2599	12.5
4.5859	9.9841	9.1346	22.48	12.797	13.501	16.45	22.16	20.608	17.153		2.0413	6.299	8.724	3.1462	9.108	2.2203	11.849	6.6772	15.386	18.561		1.72	9.6188	4.6792	1.2379	7.356	3.6729	9.9677	4.1547	13.432	10.035		1.452	3.5	3.228	5.6	4.4068	14.617	5.501	2.85	7.3078	11.9
4.615	11.242	9.1387	10.696	12.811	18.495	16.522	22.45	21.117	18.912		2.052	11.36	8.712	1.7287	9.12	10.376	11.867	12.22	15.422	7.0086		1.75	6.1	4.6874	5.6439	7.3694	16.595	9.9774	16.127	13.449	8.8786		1.5258	6.85	3.228	4.1826	4.4225	9.5	5.502	11.883	7.3408	5.4978
4.6616	7.896	9.147	17.25	12.86	16.489	16.56	14.346	21.12	10.545		2.2269	6.7979	8.693	7.7602	9.1338	8.3335	11.868	3.4352	15.432	16.5		1.777	6.3845	4.7052	2.1339	7.3963	4.0594	10.02	9.5	13.531	9.1548		1.5368	0.97189	3.2536	5.04	4.4517	2.0377	5.5143	6.3553	7.3444	9.8384
4.8481	9.259	9.1792	9.003	12.936	12.698	16.572	20.296	21.129	39.215		2.3501	4.6181	8.688	8.9848	9.1404	1.0742	11.902	5.69	15.515	4.0305		1.80111	7.3684	4.785	6.6	7.41	10.557	10.052	13.926	13.55	9.6492		1.572	6.65	3.2681	3.5	4.452	4.0718	5.5266	9.044	7.3444	3.962
4.8597	23.977	9.23	25.422	13.023	13.275	16.642	27.201	21.373	18.75		2.3525	7.2195	8.6839	3.0666	9.1463	8.1465	11.94	11.083	15.619	22.196		1.812	5.35	4.8477	4.7375	7.435	4.6028	10.07	5.9785	13.557	10.79		1.632	5.15	3.288	3.8025	4.5042	2.224	5.5356	3.8385	7.6128	5.2656
4.883	11.177	9.2485	17.266	13.09	12.234	16.69	12.283	21.484	10.861		2.412	10.346	8.6786	3.1575	9.168	2.9067	11.94	4.847	15.636	0.99053		1.8515	3.55	4.8689	9.75	7.4479	7.1032	10.076	14.167	13.585	17.068		1.647	2.4003	3.326	1.2698	4.5067	2.0571	5.544	8.2489	7.6156	12.2
5.1742	11.101	9.278	17.232	13.192	31.67	16.697	18.935	21.525	15.473		2.496	19.304	8.628	8.5294	9.18	6.4826	11.966	12.22	15.648	14.503		1.862	11.415	4.875	9.6389	7.49	8.2378	10.17	6.603	13.625	2.2587		1.692	3.35	3.336	6.49	4.5092	6.9437	5.5679	9.2984	7.6976	7.8306
5.1862	18.062	9.3651	11.276	13.216	12.371	16.77	15.2	21.595	18.75		2.5214	8.291	8.628	6.7881	9.22	11.316	12.009	12.108	15.672	4.0309		1.9389	6.85	4.8761	4.03	7.5351	5.2374	10.18	7.605	13.635	10.97		1.7059	6.7776	3.3968	3.79	4.5129	7.35	5.568	2.5302	7.7145	6.2728
5.2443	9.701	9.3985	12.01	13.309	22.864	16.84	24.564	21.631	15.744		2.6585	10.596	8.6249	1.8543	9.2263	5.6661	12.012	2.4436	15.718	12.381		1.9421	6.0156	4.9045	8.75	7.5377	5.2978	10.209	14.191	13.635	8.6842		1.7059	3.55	3.4057	7.75	4.5233	6.0806	5.604	8.1	7.7197	7.2681
5.2484	23.741	9.4577	23.625	13.31	20.761	16.848	23.432	21.653	16.709		2.736	7.8123	8.604	7.3267	9.2412	11.195	12.036	10.804	15.733	9.3073		1.9591	0.49875	4.9045	8.05	7.5522	7.6089	10.249	17.668	13.675	8.8129		1.716	7.45	3.4309	4.8094	4.5438	3.188	5.61	4.2518	7.7736	5.5448
5.3845	16.531	9.4747	9.053	13.457	19.319	16.852	13.043	21.735	33.621		2.892	8.6614	8.58	8.6063	9.252	6.9892	12.05	13.613	15.842	9.844		1.9632	4.0651	4.9187	6.02	7.575	6.7275	10.284	10.718	13.675	6.5868		1.732	4.4818	3.4436	2.011	4.5548	5.3324	5.6252	8.6	7.7811	5.1278
5.4491	23.502	9.5516	25.98	13.598	14.033	16.898	13.856	21.84	18.567		2.9971	12.451	8.5298	5.7218	9.27	12.05	12.17	9.5834	15.897	2.3311		2.1	4	4.9383	8.9983	7.578	12.398	10.378	15.573	13.695	8.5422		1.74	8.0953	3.4487	10.985	4.572	8.5924	5.633	6.25	7.7946	10.29
5.4683	13.762	9.5571	17.45	13.606	12.3	16.922	26.211	21.951	21.297		3	6.039	8.4764	17.373	9.288	6.5009	12.18	3.5208	15.924	6.0133		2.128	5.3336	4.942	11.05	7.626	7.043	10.395	13.928	13.705	5.8709		1.752	6.1	3.456	5.5208	4.584	5.5087	5.6714	5.5293	7.9098	9.5919
5.524	24.821	9.561	28.31	13.623	23.452	17.023	17.61	21.989	28.913		3.156	11.245	8.4096	2.5059	9.2953	7.41	12.24	3.8114	15.991	13.769		2.1921	7.15	4.942	10.05	7.6281	11.146	10.415	7.7309	13.941	10.662		1.776	6.0401	3.4636	4.4945	4.5872	8.8415	5.712	6.8979	7.9242	10
5.5473	19.601	9.5679	17.65	13.665	8.7497	17.151	22.817	22.094	27.114		3.216	19.222	8.3953	14.07	9.3075	13.552	12.252	5.3238	16.008	9.8908		2.202	8.3896	5.0168	2.4427	7.6284	10.966	10.493	14.393	14.006	7.65		1.7934	3.9674	3.492	7.6456	4.5884	10.438	5.7206	6.6	7.9544	9.85
5.6289	9.695	9.6262	13.121	13.706	15.083	17.166	14.725	22.178	23.208		3.252	5.3116	8.3546	7.3928	9.3446	7.4211	12.273	4.2517	16.025	10.63		2.2672	6.8419	5.0192	6.1244	7.6571	14.672	10.537	7.6047	14.01	13.426		1.8564	3.25	3.5072	10.3	4.5994	6.1607	5.7618	8.9202	7.992	4.2139
5.6289	21.649	9.6485	15.542	13.768	18.038	17.236	17.387	22.236	24.28		3.4033	8.7892	8.3481	9.8666	9.348	6.2021	12.291	11.485	16.039	8.4489		2.4157	3.65	5.1117	10.833	7.7762	3.8384	10.652	8.4347	14.057	19.938		1.85911	3.8	3.5384	4.8	4.6114	5.45	5.82	11.55	8.2442	15.551
5.7241	26.743	9.6495	18.286	13.81	10.213	17.399	22.802	22.259	12.303		3.444	8.9906	8.3395	8.25	9.36	9.5989	12.342	8.7379	16.082	1.0485		2.4392	7.15	5.128	8.5435	7.798	5.6195	10.696	13.323	14.098	6.8649		1.91542	2.006	3.5465	8.6343	4.6345	7.9618	5.844	2.55	8.314	8.2099
5.7459	12.725	9.6598	20.9	13.822	10.531	17.469	35.09	22.271	24.55		3.468	7.9261	8.3266	3.6586	9.4063	18.554	12.369	9.2727	16.103	4.1172		2.45	7.8669	5.1487	15.95	7.875	8.8625	10.76	25.993	14.238	9.6479		1.92	9.5181	3.5825	6.7113	4.6392	9.011	5.855	9.5437	8.3204	6.6576
5.7687	28.097	9.7121	17.036	13.88	15.912	17.493	25.673	22.317	20.097		3.4736	15.782	8.316	6.435	9.409	13.099	12.378	13.967	16.113	11.373		2.4542	5.2457	5.1726	7.5691	7.9555	7.6859	10.819	17.398	14.269	6.0208		1.924	3.9	3.6009	12.15	4.642	3.9283	5.8643	6.4223	8.357	6.825
5.8387	13.258	9.7194	1.9421	13.95	20.65	17.504	25.042	22.446	19.489		3.5813	5.7999	8.2992	12.944	9.4098	7.1672	12.39	3.6707	16.14	5.7011		2.4851	3.6863	5.1811	9.5062	8.008	7.7991	10.849	14.006	14.271	5.9795		2.088	6.0596	3.6245	14.35	4.6444	11.192	5.8757	9.65	8.357	9.8379
5.8853	23.213	9.7194	24.55	13.998	14.5	17.611	9.3437	22.597	29.95		3.636	9.8706	8.2454	14.167	9.492	15.45	12.406	10.149	16.176	13.198		2.604	5.4955	5.1811	3.4105	8.015	6.5239	10.94	11.034	14.295	17.895		2.1	3.9137	3.6307	3.2014	4.6612	8.55	5.8813	6.446	8.4438	8.0778
5.9865	21.877	9.7427	6.1229	14.055	15.189	17.679	19.152	22.771	19.603		3.6373	11.057	8.232	7.5379	9.5089	9.7417	12.412	14.136	16.178	14.682		2.632	9.3582	5.1973	4.3077	8.1279	12.226	10.981	8.3812	14.372	16.75		2.1024	4.02	3.636	9.3928	4.6633	4.8916	5.8823	4.447	8.4539	8.0937
6.2613	20.627	9.7506	27.06	14.064	15.476	17.691	31.526	22.954	15.15		3.66	5.069	8.2093	14.26	9.5247	6.287	12.492	4.205	16.224	13.014		2.6738	2.2169	5.2522	7.95	8.134	3.589	11.01	10.45	14.392	8.0277		2.1521	5.4	3.6724	7.4053	4.6758	5.4	5.9052	7.7072	8.496	5.0366
6.3398	13.579	9.7544	19.063	14.066	19.378	17.747	8.5988	22.971	22.293		3.8575	8.7008	8.1932	9.5855	9.54	8.0123	12.504	10.3	16.247	26.834		2.7207	1.7066	5.2615	7.4783	8.175	7.7966	11.04	4.5436	14.685	11.559		2.1789	4.234	3.6803	4.1	4.6932	3.9602	5.9137	10.351	8.6086	5.3341
6.4214	11.528	9.8127	18.258	14.09	19.05	17.772	16.672	23.087	20.322		3.95	6.3873	8.112	5.7362	9.6	10.13	12.532	7.7222	16.285	13.044		2.731	5.35	5.292	6.8571	8.1791	8.7831	11.111	9.9244	14.714	7.05		2.2355	4.2	3.7033	5.8328	4.6969	14.785	5.9266	10.525	8.6987	8.1187
6.4501	10.21	9.8196	12.164	14.09	17.816	17.772	24.802	23.151	13.75		4.02	11.442	8.1	12.26	9.624	13.45	12.542	10.402	16.314	3.3084		2.7363	5	5.361	5.156	8.19	8.1	11.123	10.956	14.905	11.745		2.268	0.6385	3.7045	9.7108	4.7142	6.8	5.9399	6.4614	8.724	2.6495
6.5262	26.015	9.843	12.918	14.101	24.519	17.81	19.044	23.169	15.915		4.053	8.146	8.0657	18.4	9.6405	2.5418	12.586	10.1	16.324	12.556		2.856	6.7754	5.3623	6.3482	8.1912	11	11.13	9.2048	14.937	11.458		2.2723	9.4064	3.732	3.7639	4.737	5.75	5.9414	10.3	8.7261	2.1266
6.5262	23.839	9.8803	21.543	14.125	14.853	17.822	27.789	23.261	23.117		4.2491	3.6377	8.0441	13.824	9.6502	14.371	12.6	10.437	16.33	18.272		2.8614	5.8852	5.4029	10.85	8.218	5.5368	11.16	7.3911	15.024	10.477		2.28	4.1231	3.7416	3.6	4.776	8.0855	5.9902	3.0356	8.7911	8.9704
6.7035	9.356	9.8818	13.7	14.198	17.65	17.835	17.306	23.493	31.7		4.32	8.3669	8.0206	9.2708	9.6625	3.815	12.612	4.5685	16.356	10.627		2.882	8.3112	5.431	7.2071	8.2208	11.269	11.166	8.608	15.04	4.5841		2.2888	8.3	3.7687	1.0979	4.7825	5.6586	6.0123	10.664	8.7962	4.45
6.771	18.585	9.8859	21.174	14.24	17.652	17.848	13.143	23.51	9.5828		4.3518	3.2603	8.004	4.0224	9.6713	6.5004	12.67	11.94	16.503	2.5763		2.9029	6.2058	5.6202	7.7055	8.2714	6.3205	11.186	9.4017	15.139	13.271		2.3282	9.3033	3.7805	3.0153	4.801	0.92	6.014	6.25	8.8476	7.1792
6.7826	35.946	9.898	11.633	14.319	10.157	17.936	34.316	23.518	5.6206		4.471	12.388	7.9946	4.3661	9.6962	13.524	12.744	8.9588	16.556	15.694		2.9711	7.15	5.629	15.787	8.335	9.2632	11.19	5.7123	15.213	8.9849		2.388	10.9	3.7924	2.1611	4.8053	4.7378	6.0237	7.75	9.036	3.953
6.8364	8.372	9.9409	26.06	14.365	23.392	17.985	29.92	23.609	16.735		4.4767	12.064	7.968	12.143	9.7315	3.7518	12.751	1.8111	16.577	8.6323		2.9841	7.48	5.7311	4.5	8.3497	7.4165	11.251	11.177	15.259	10.193		2.3969	2.646	3.816	7.9835	4.836	5.614	6.036	1.1578	9.1134	9.8236
6.8526	22.15	9.9869	23.068	14.44	13.244	18.015	34.738	23.796	15.348		4.5048	5.0299	7.9593	22.871	9.7586	16.647	12.875	9.9889	16.627	23.509		3.0482	8.9432	5.745	10.802	8.355	7.1581	11.261	8.9227	15.265	14.073		2.496	9.6657	3.8194	8.4881	4.8389	7.3649	6.0634	4.6787	9.1256	9.3801
6.8975	17.504	9.9921	27.485	14.451	20.068	18.059	24.799	24.178	18.697		4.512	7.8189	7.932	7.523	9.7712	17.403	12.92	6.368	16.639	14.349		3.049	7.1414	5.768	5.3708	8.3731	9.9487	11.277	5.9558	15.308	1.1815		2.5364	1.4458	3.84	10.2	4.848	7.6354	6.0774	9.5798	9.1909	9.2158
6.9225	6.161	10.162	27.529	14.452	20.964	18.06	18.337	24.182	21.65		4.512	8.7557	7.9147	10.945	9.8287	13.877	12.924	4.6851	16.68	9.7967		3.0902	11.6	5.81	5.992	8.3809	3.7733	11.333	15.763	15.352	23.338		2.544	7.2	3.912	6.45	4.848	7.6228	6.0835	2.7998	9.211	10.14
6.9225	29.375	10.174	16.805	14.489	27.752	18.099	21.176	24.194	19.651		4.547	9.3068	7.8826	11.449	9.8363	19.255	12.984	9.3013	16.74	15.834		3.1214	11.804	5.85	7.25	8.4045	13.124	11.355	9.3993	15.352	8.0086		2.556	2.45	3.9511	9.065	4.8572	4.95	6.0947	10.65	9.393	2.9298
6.9239	12.697	10.186	29.148	14.603	7.95	18.099	25.654	24.205	19.612		4.5778	2.0084	7.8613	15.253	9.888	7.801	13.139	14.637	16.794	15.864		3.15	2.2576	5.88	8.6775	8.4116	14.8	11.36	7.2709	15.358	10.961		2.556	8.7988	3.9588	10.2	4.8669	11.161	6.1491	8.632	9.6746	4.9772
6.9341	16.625	10.267	7.8	14.672	28.089	18.157	17.007	24.352	16.248		4.679	11.305	7.848	1.7325	9.97	13.215	13.164	14.991	16.812	3.678		3.1741	5.0517	5.9142	15.1	8.4263	8.3195	11.409	6.1665	15.495	10.061		2.5945	9.7	3.96	7.25	4.8937	5.9874	6.1699	4.8265	9.72	4.85
6.9954	15.75	10.278	5.3732	14.706	16.755	18.174	17.014	24.384	20.594		4.692	13.151	7.8316	6.3941	9.9734	6.8796	13.164	4.7008	16.819	5.9819		3.1986	3.6	5.95	11.717	8.4469	2.1187	11.415	9.9881	15.516	12.795		2.5984	7.4266	4.0128	8.5525	4.8965	6.2	6.1854	4.711	10.273	13.752
7.0739	13.55	10.302	29.55	14.706	18.3	18.244	15.65	24.389	17.484		4.7201	24.38	7.8279	9.956	9.984	6.8271	13.24	12.95	16.824	18.483		3.416	4.6	5.9731	14.05	8.498	12.349	11.518	11.292	15.575	8.3726		2.6314	4.15	4.0652	8.828	4.9192	7.4226	6.1976	3.6186	10.308	3.6
7.1114	4.625	10.314	24.37	14.789	20.389	18.378	24.347	24.52	31.682		4.7299	6.7276	7.824	2.629	10.02	9.0593	13.26	9.9616	16.86	8.5246		3.45	3.5799	5.9919	13.2	8.5327	2.5403	11.52	13.369	15.608	5.3435		2.6386	6.4799	4.0746	9.75	4.9215	7.15	6.2381	8.9157	10.579	4.35
7.1439	15.11	10.372	14.239	14.847	16.612	18.448	17.936	24.538	14.548		4.752	9.137	7.8183	9.508	10.02	4.6154	13.272	7.2362	16.881	8.2915		3.4785	6.888	6.075	2.3594	8.5682	9.9855	11.565	9.35	15.61	17.526		2.6791	2.6229	4.0748	6.25	4.944	3.645	6.2625	7.7306	10.86	12.812
7.1933	25.15	10.384	6.089	14.967	5.931	18.531	38.718	24.543	15.959		4.7548	8.6315	7.8171	11.452	10.056	10.669	13.344	3.0123	16.956	2.5612		3.5663	8.55	6.1379	7.2111	8.7012	8.0976	11.64	13.15	15.633	10.6		2.7057	3.3635	4.0749	3.0564	4.9782	6.35	6.266	3.1689	10.895	3.8921
7.1988	14.092	10.395	9.102	14.975	27.027	18.66	31.193	24.706	18.727		4.788	18.489	7.8	8.198	10.097	12.294	13.351	8.1206	16.956	18.558		3.5663	10.085	6.1555	7.1778	8.708	6.831	11.667	12.664	15.707	9.4901		2.724	3.1448	4.0749	3.0564	4.9901	6.2134	6.3312	5.6958	10.931	11.386
7.2238	32.26	10.419	22.604	14.998	17.567	18.66	14.126	24.811	27.332		4.798	6.2402	7.8	5.2646	10.104	12.992	13.364	4.036	16.988	10.011		3.5686	7.5258	6.165	7.7	8.7811	4.2053	11.683	4.0457	15.722	10.587		2.7492	7.55	4.0765	9.45	5.0212	6.65	6.3426	7.2014	11.121	10.0872
7.2259	17.927	10.472	31.35	15.063	6.75	18.705	31.491	24.871	18.144		4.8	10.052	7.7773	13.437	10.107	1.3376	13.404	12.427	17.04	12.435		3.6251	6.55	6.179	13.9	8.7818	11.503	11.688	8.8478	15.832	9.4328		2.751	5.8	4.08	13.064	5.0217	5.6014	6.36	2.8001	11.526	9.0265
7.3113	15.991	10.489	21.351	15.115	9.832	18.784	22.907	24.973	24.886		4.872	9.8796	7.7642	2.1882	10.129	6.4922	13.412	2.8011	17.111	7.6989		3.654	2.5486	6.1851	6.4366	8.8149	7.091	11.711	22.602	15.834	10.308		2.7951	8.4723	4.0821	8.475	5.0601	9.6188	6.3798	2.0566	11.65	9.1417
7.3574	26.874	10.584	26.55	15.203	8.9087	18.841	12.417	25.347	22.085		4.908	10.474	7.7314	9.6078	10.2	15.75	13.464	9.15	17.123	14.38		3.72	6.6178	6.188	7.5756	8.82	5.8918	11.761	11.406	15.857	5.3113		2.7954	3.5572	4.0927	5.05	5.0829	4.9195	6.3928	3.8857	11.684	10.23
7.3613	18.694	10.657	27.231	15.366	12.84	18.868	3.2847	25.354	10.948		4.9243	9.1507	7.704	4.7566	10.212	5.25	13.47	4.466	17.164	10.43		3.735	5.4552	6.1938	12.7	8.8214	8.6687	11.786	13.55	16.197	6.2046		2.8181	12.143	4.0995	11.553	5.0874	5.1435	6.408	5.4269	11.795	2.9758
7.4195	9.847	10.661	13.242	15.39	16.262	18.868	29.603	25.427	15.643		5.0152	11.25	7.6993	9.444	10.214	3.167	13.476	6.1687	17.242	12.42		3.7887	6.655	6.202	6.8683	8.835	2.7847	11.835	11.11	16.249	1.4424		2.8181	4.4753	4.1019	3.8497	5.0874	1.8254	6.4184	4.1962	11.938	4.2514
7.4613	11.69	10.696	28.281	15.39	8.8329	18.961	24.958	25.522	22.046		5.0633	14.688	7.68	5.4395	10.296	9.9291	13.477	9.5938	17.352	6.0112		3.8075	8.2256	6.21	9.821	8.8961	8.25	11.844	11.605	16.252	12.404		2.82	4.7197	4.1054	4.4879	5.1	8.9009	6.456	1.2505	11.99	10.41
7.5238	15.844	10.71	11.141	15.418	17.602	18.979	17.212	25.86	26.661		5.076	7.1561	7.668	9.8	10.306	12.486	13.55	9.5588	17.525	8.3075		3.816	8.0883	6.2155	8.9946	8.9042	18.724	11.893	14.292	16.382	20.859		2.82	8.6	4.1168	12.154	5.1106	12.644	6.489	9.7894	12.176	9.7562
7.5738	20.49	10.754	9.7127	15.442	25.6	19.016	16.415	25.86	32.789		5.0799	15.846	7.668	7.4715	10.311	12.451	13.556	4.5763	17.58	11.907		3.84	12.629	6.23	7.2759	8.921	11.448	11.95	8.9122	16.558	6.0306		2.8966	8.293	4.1335	6.2271	5.1301	3.95	6.504	8.2339	12.723	2.1913
7.5811	26.5	10.845	17.405	15.465	28.686	19.022	33.767	25.906	22.98		5.129	10.612	7.6532	5.5175	10.384	2.692	13.557	10.205	17.609	10.775		3.84	9.5567	6.244	7.4965	8.96	7.8407	12.02	15.754	16.561	12.817		2.904	2.95	4.14	10.503	5.16	8.2951	6.5083	10.016	12.883	6.0908
7.6059	28.525	10.932	8.803	15.494	18.15	19.136	28.411	26.058	24.939		5.232	20.107	7.6404	7.8571	10.418	11.533	13.56	12.663	17.62	10.344		3.8525	7.8	6.2718	13.384	8.9995	6.854	12.02	5.989	16.645	9.9467		2.988	1.8249	4.1472	7.85	5.1631	5.2023	6.516	3.8083	13.444	6.3678
7.6488	10.153	10.978	18.28	15.535	10.221	19.209	11.732	26.408	34.944		5.244	7.3541	7.5767	14.989	10.464	2.9199	13.605	14.426	17.695	1.1232		3.92	3.2207	6.3951	8.0725	9.044	7.6849	12.064	15.339	16.793	6.9445		3.0056	4.5839	4.16	16.02	5.2102	4.15	6.6186	10.95	13.525	7.403
7.6574	29.386	11.001	9.173	15.584	16.227	19.347	36.3	26.416	15.775		5.292	9.8249	7.5623	5.118	10.464	11.322	13.62	15.671	17.838	4.6209		3.934	5.4825	6.4152	2.1732	9.058	7.9752	12.124	8.9063	16.943	11.093		3.0306	9.7941	4.1846	8.6457	5.2233	8.069	6.658	6.65	13.615	13.705
7.6988	14.065	11.025	13.8	15.64	30.872	19.381	20.024	26.466	17.724		5.2934	9.4438	7.56	4.5966	10.51	1.5637	13.645	8.0693	17.94	2.1547		3.9533	13.614	6.4291	10.03	9.0626	12.137	12.17	9.9032	17.295	2.3961		3.0418	9.0437	4.2181	3.2	5.268	9.418	6.6606	6.9389	14.58	10.888
7.6988	19.64	11.06	14.456	15.698	16.955	19.381	13.885	26.49	18.878		5.4392	4.806	7.536	2.9264	10.51	13.437	13.67	5.1738	17.975	9.319		3.9559	3.1609	6.454	11.488	9.1218	7.3839	12.18	8.5504	17.325	5.2873		3.0503	8.25	4.2209	9.607	5.28	4.4335	6.6978	1.3844	14.665	2.6984
7.7675	16.884	11.098	18.866	15.722	15.152	19.404	10.076	26.676	18.3		5.448	7.3033	7.5205	15.558	10.53	12.736	13.74	6.2895	18.074	3.2345		3.9697	6.2553	6.468	13.168	9.1402	3.3548	12.231	16.08	17.335	11.721		3.084	4.8	4.248	5.0527	5.28	10.48	6.6978	6.7497	14.762	10.999
7.7799	20.12	11.111	22.15	15.745	19.254	19.62	25.86	26.781	35.384		5.46	8.1975	7.512	19.682	10.545	15.584	13.8	11.25	18.107	14.724		3.9715	8.3563	6.51	5.6334	9.1627	9.0121	12.246	9.05	17.358	7.78		3.0865	8.2234	4.2532	10.168	5.295	7.85	6.7071	13.352	15.072	7.05
7.8112	12.528	11.12	12.183	15.772	15.331	19.672	19.219	26.833	11.903		5.5671	18.152	7.4981	6.4	10.553	4.5366	13.824	16.877	18.156	16.479		4.0316	10.95	6.5193	9.6866	9.1653	8.8443	12.327	15.587	17.507	10.826		3.111	9.4	4.3157	8.5297	5.3012	5.95	6.792	6.7365	15.933	6.0528
7.8229	12.445	11.171	8.5005	15.78	8.7768	19.843	10.547	27.177	34.653		5.5792	5.5025	7.452	4.1864	10.56	9.6784	13.86	12.086	18.16	8.749		4.032	8.9097	6.555	9.1646	9.2229	15.605	12.327	12.183	17.652	8.8665						5.304	12.253	6.7964	8.8627	16.507	7.7863
7.8665	7.821	11.231	17.285	15.78	20.5	19.872	22.687	27.258	19.134		5.6429	12.843	7.4208	6.6885	10.602	10.673	13.86	7.8503	18.396	4.7769		4.0341	10.8	6.5839	4.702	9.2337	10.314	12.332	11.057	17.894	12.031						5.3177	4.9546	6.893	4.7003
7.9687	16.924	11.268	17.564	15.826	16.869	19.897	15.466	27.468	19.369		5.6678	9.1597	7.416	15.885	10.644	8.6267	13.87	17.8	18.448	2.3622		4.065	1.4448	6.594	5.7193	9.2948	5.6698	12.335	7.4562	18.015	5.8393
7.9713	28.735	11.351	10.712	15.847	10.765	19.928	10.682	27.496	20.674		5.688	5.462	7.4081	4.8568	10.651	2.4433	13.875	9.6854	18.54	19.345		4.08	8.416	6.5945	10.15	9.3225	13.106	12.362	11.07	18.029	13.276
7.983	17.879	11.351	23.562	15.849	20.803	19.947	10.62	27.908	20.022		5.7	3.7223	7.356	9.1364	10.717	17.315	13.889	2.7278	18.665	7.0497		4.13	7.3196	6.7031	8.2	9.345	12.547	12.399	9.6527	18.36	9.653
7.997	14.822	11.448	37.137	15.876	27.766	19.972	16.797	28.22	20.679		5.7	5.2918	7.3224	9.687	10.752	4.4786	13.91	5.749	18.777	12.39		4.14	10.45	6.72	9.1425	9.3584	3.5187	12.435	9.342	18.522	6.0681
8.0052	16.45	11.456	19.811	15.897	11.281	19.986	19.015	28.267	13.299		5.7049	13.974	7.308	11.898	10.818	8.8881	13.916	9.844	18.794	22.749		4.155	5.7786	6.7381	4.8049	9.3683	8.1001	12.472	8.1554	18.704	5.2109
8.018	5.367	11.509	11.48					28.276	29.241		5.7132	19.132	7.2489	7.7543	10.848	18.948	13.92	12.945	19.037	7.1491		4.1786	6.6	6.7516	6.7962	9.385	11.337	12.486	14.766	18.824	5.208
8.0297	22.572	11.514	13.384					28.443	6.2928		5.724	12.083	7.236	11.353	10.871	3.5868	13.968	11.79	19.155	8.7931		4.2097	8.987	6.7677	6.3584	9.4195	4.4482	12.518	17.162	19.405	15.56
8.0716	31.572	11.561	14.221					28.82	29.017		5.724	16.396	7.14	8.6795	10.92	7.1362	13.974	24.049	19.218	13.022		4.2416	3.1	6.7678	6.2539	9.45	6.1585	12.522	4.3058	19.556	12.403
8.0965	16.475	11.606	9.3651					28.92	33.131		5.768	16	7.134	7.9969	10.944	2.8756	14.257	1.1402	19.394	11.544		4.2416	3.1	6.784	5.5489	9.45	7.7882	12.533	6.3201	19.8	16.15
8.1026	15.424	11.619	16.703					29.24	25.26		5.796	18.327	7.116	7.5007	10.961	1.1638	14.268	7.2451	19.848	8.4804		4.242	6.5189	6.7894	10.95	9.482	13.809	12.542	9.0398	20.045	13.977
8.1612	34.582	11.629	17.5					29.415	22.523		5.82	3.869	7.1086	11.696	10.966	17.318	14.34	7.5958	19.932	6.8539		4.2582	6.0365	6.8002	11.306	9.4904	3.8265	12.625	16.402	20.328	13.375
8.3676	11.61	11.642	19.067					29.764	25.345		5.8207	12.913	7.104	6.7948	10.968	7.2138	14.376	9.5822	19.976	12.82		4.2747	2.7	6.8117	9.9	9.537	9.8244	12.66	13.05	21.014	12.25
8.3909	31.39	11.643	5.205					29.767	14.6		5.964	2.9053	7.0917	13.019	10.986	19.487	14.424	4.4741	20.021	12.466		4.34	5.1591	6.9232	8.7703	9.555	4.6506	12.68	5.7454	21.095	6.6387
8.4368	9.3039	11.654	10.697					30.384	7.9452		5.9689	17.343	7.0812	9.0312	11.028	8.7046	14.474	10.852	20.085	10.523		4.37	10.327	6.9366	2.9287	9.5567	2.8058	12.69	16.078	21.398	9.1321
8.4486	26.2	11.765	28.276					30.442	8.5852		5.987	6.7467	7.068	4.6864	11.04	5.1749	14.519	8.3	20.103	12.534		4.382	10.355	6.9737	5.7018	9.62	19.148	12.782	5.904	21.9	9.9747
8.4491	29.298	11.765	15.85					30.583	17.462		6.024	7.938	6.9721	10.083	11.043	7.4654	14.539	11.573	20.424	3.5688		4.396	10.1	6.975	3.6641	9.6888	12.686	12.813	1.1587
8.4611	31.52	11.782	36.55					30.792	9.8842		6.1809	13.829	6.9422	3.4929	11.08	5.7879	14.664	9.3874	20.58	19.507		4.4291	11.463	7.0418	5.4036	9.705	11.163	12.878	17.215
8.4697	21.55	11.806	13.64					31.306	11.687		6.1901	11.046	6.9319	12.094	11.095	13.432	14.677	7.1139	20.588	8.3918		4.494	7.2135	7.0446	12.286	9.7308	10.292	12.915	6.6948
8.5069	20.241	11.827	14.263					31.785	11.75		6.199	11.725	6.864	5.8025	11.155	5.7676	14.757	8.035	20.613	27.497		4.5148	2.6755	7.095	9.4306	9.7308	7.6333	12.933	5.7685
8.5307	12.531	11.852	14.492					32.072	11.668		6.24	7.6615	6.8528	3.0195	11.196	9.832	14.813	14.312	20.723	18.098				7.106	5.7837	9.7453	7.4484
8.6007	27.282	11.902	23.259					32.299	20.032		6.2544	13.119	6.7836	5.4283	11.256	0.56828	14.816	10.323	20.844	6.4475
8.6236	14.391	12.032	10.88					32.362	9.9823		6.2977	11.91	6.7338	14.855	11.269	2.9674	14.904	9.05	21.146	7.9958
8.7172	14.863	12.076	22.881					32.888	20.3		6.3979	17.179	6.72	19.021	11.292	12.008	14.904	4.3	22.056	6.7778
8.7352	11.458	12.12	29.614					32.983	8.2361		6.4005	9.2674	6.72	9.0861	11.354	2.7174	14.917	18.107	22.716	9.3617
8.7405	12.209	12.188	22.251					32.995	38.576		6.4125	3.538	6.7089	10.339	11.364	7.7636	14.928	9.641	23.721	13.361
8.7764	13.892	12.202	16.938					33.067	26.8		6.4474	11.522	6.619	9.8638	11.364	10.345	15.024	7.3573	24.292	15.626
8.8042	20.94	12.288	22.949					33.109	15.247		6.468	12.267	6.5688	13.477	11.391	9.2192	15.034	5.817	26.302	8.4606
8.8337	18.592	12.311	15.398					33.261	15.061				6.552	7.8768	11.4	11.64	15.072	15.79	26.376	7.9453
8.8427	39.185	12.324	23.653					33.757	13.6				6.5347	5.7033	11.4	5.6741
8.8551	16.192	12.335	10.95					34.449	13.401						11.433	4.4851
8.8736	7.021	12.387	29.755					34.575	11.986						11.437	10.026
		12.397	13.539					34.6	24.95
								34.624	18.15
								36.267	17.077
								36.314	1.1242
								36.652	15.366
								37.258	15.386
								37.281	15.112
								37.339	12.661
								37.549	19.642
								37.619	20.456
								37.76	20.793
								38.109	11.467
								38.393	22.443
								38.397	10.952
								38.505	23.145
								38.516	22.077
								39.206	13.388
								39.227	20.329

## Sheet: Figure 4D
Figure 4
Panel D
AIM-A1				AIM-A1 + 6G1				NAIM-A1 + 6G1				A1-CAIM + 6G1
LR	Force	Error		LR	Force	Error		LR	Force	Error		LR	Force	Error
2.8	9	2		2.92453	7	1.5		3.96348	5.9	1		3.22315	4	1
5	10.5	1.5		5.73215	8.5	1.5		8.94762	7.5	1.5		6.82243	5	1
12.9	14.5	1.5		10.7514	9.5	1.5		13.8876	9	1		10.6039	5.5	1.5
18.9	15	2		15.7037	10.5	1.5		22.7444	12.4	1		15.8553	6	1.25
23.6	16	2.5		24.11	13.5	2.5		31.0895	12.5	1.25		25.1882	6.5	1.25
29.4	18.5	2.5
Raw data for Bell-Evans' Model fit (Panel D)
AIM-A1													AIM-A1 + 6G1											NAIM-A1 + 6G1											A1-CAIM + 6G1
Loading rate (LR) #1	Force #1	LR #2	Force #2	LR #3	Force #3	LR #4	Force #4	LR #5	Force #5	LR #6	Force #6		Loading rate (LR) #1	Force #1	LR #2	Force #2	LR #3	Force #3	LR #4	Force #4	LR #5	Force #5		Loading rate (LR) #1	Force #1	LR #2	Force #2	LR #3	Force #3	LR #4	Force #4	LR #5	Force #5		Loading rate (LR) #1	Force #1	LR #2	Force #2	LR #3	Force #3	LR #4	Force #4	LR #5	Force #5
1.6926	7.3113	3.5513	19.672	8.0043	10.395	15.755	4.2304	21.692	18.306	25.368	12.573		0.083965	10.056	3.9696	7.4981	8.7102	5.82	12.558	13.164	19.998	10.545		0.61549	11.518	6.3055	4.0341	12.076	8.175	17.355	11.01	26.309	11.36		0.39785	5.4896	4.8492	2.388	8.8014	6.1854	12.798	4.2532	19.211	3.0503
1.7425	8.4486	3.5741	19.947	8.2281	5.524	15.781	4.2304	21.692	19.544	25.398	8.5307		0.12782	3.156	3.9758	8.1	8.7143	9.2412	12.671	16.356	20.174	18.777		0.63017	4.942	6.3443	14.098	12.079	6.075	17.565	4.546	26.457	12.02		0.9053	2.28	4.876	6.456	8.8068	11.684	12.898	3.6245	19.231	4.7825
1.7755	7.1114	3.5825	22.771	8.3175	11.231	15.802	19.381	21.711	7.25	25.417	24.182		0.15293	3.216	4.0513	11.155	8.7368	1.9519	12.678	5.2934	20.215	8.3266		1.6606	1.1221	6.4549	7.84	12.152	7.3963	17.623	12.246	26.517	17.507		0.95455	3.288	5.0754	9.036	8.8124	6.266	12.933	12.176	19.262	2.496
1.8098	8.4611	3.6096	23.609	8.354	10.267	15.828	5.3608	21.754	11.891	25.419	34.449		0.75713	7.5623	4.0779	1.9315	8.8333	2.892	12.732	11.437	20.219	6.468		1.8835	5.3623	6.4644	5.95	12.212	8.921	17.774	10.284	26.658	21.095		1.4118	5.844	5.086	4.332	8.9347	3.7924	12.936	2.9151	19.402	4.5884
1.9188	13.023	3.6357	33.757	8.4353	11.642	15.961	5.5007	21.771	14.881	25.421	22.271		1.335	9.6	4.1131	7.4081	8.9002	6.5347	12.796	16.503	20.236	8.6249		1.9625	3.416	6.466	3.934	12.293	4.065	17.797	6.6057	26.8	11.844		1.5558	5.633	5.1508	4.848	9.0349	3.9511	13.043	2.2723	19.579	7.6976
1.9685	8.1612	3.6372	19.209	8.9963	6.7826	15.999	5.6289	21.772	24.7	25.454	26.058		1.5024	3.468	4.1133	2.2269	8.9714	8.856	12.802	16.881	20.245	6.7836		2.0408	2.9711	6.4842	4.606	12.294	13.375	17.865	10.209	26.875	11.667		1.5806	2.544	5.1679	3.8194	9.1497	2.751	13.091	13.525	19.618	6.0774
1.9949	6.8364	3.6759	19.872	9.2378	6.771	16	18.099	21.796	27.89	25.466	17.469		1.7768	4.692	4.1154	3.636	9.1025	11.59	12.81	6.7338	20.309	10.871		2.1471	3.5686	6.4977	15.834	12.3	3.84	18.02	16.382	26.926	11.711		1.5823	3.6803	5.2173	3.7045	9.1603	8.357	13.168	5.9052	19.974	2.7951
2.0447	8.6236	3.6946	10.278	9.7859	15.203	16.01	10.661	21.822	11.127	25.534	10.978		1.9559	9.168	4.1225	15.672	9.1291	8.604	12.821	11.043	20.449	9.06		2.1514	5.431	6.5091	12.124	12.341	5.1487	18.385	12.399	27.053	8.4116		1.8403	3.4436	5.2511	10.931	9.1725	3.326	13.228	10.273	20.098	5.4771
2.0463	7.4195	3.7087	26.833	10.046	2.9252	16.063	16.642	21.829	11.404	25.597	32.072		1.9561	2.052	4.1601	8.977	9.1416	4.7299	12.823	10.961	20.5	20.58		2.2288	9.4904	6.5282	3.9715	12.368	6.7678	18.406	6.2155	27.172	9.6888		1.8568	4.8572	5.28	2.904	9.1983	2.7954	13.25	6.0634	20.185	5.304
2.0741	7.7488	3.7286	27.496	10.121	9.1113	16.063	21.373	21.972	6.45	25.743	14.706		2.0549	9.7315	4.1618	7.824	9.2305	12.875	12.88	12.412	20.527	17.62		2.2478	5.361	6.5939	3.1741	12.395	1.6114	18.606	2.202	27.225	8.4263		2	2.088	5.3162	6.36	9.2394	5.8813	13.338	6.1699	20.497	4.7142
2.2205	13.598	3.7965	19.897	10.128	15.115	16.08	26.676	22.037	17.987	25.755	16.56		2.1109	7.536	4.1771	2.9971	9.2767	5.7	12.883	13.67	20.561	9.03		2.3129	6.188	6.6045	1.6731	12.488	9.705	18.615	9.0626	27.367	8.9042		2.067	3.2536	5.3224	4.5233	9.2748	4.5042	13.448	6.014	20.665	5.5679
2.226	15.535	3.8107	18.66	10.36	10.174	16.134	5.7241	22.139	17.826	25.757	14.066		2.2692	2.0084	4.1847	9.36	9.312	7.848	12.883	15.619	20.629	9.2953		2.3354	1.9421	6.6637	6.9737	12.498	6.5839	18.83	9.385	27.459	16.252		2.067	4.5438	5.375	3.6724	9.3101	4.1472	13.579	5.3119	21.102	2.5945
2.2576	9.8859	3.8471	18.784	10.579	9.1792	16.149	12.797	22.194	19.608	25.761	19.62		2.276	7.14	4.2102	8.3546	9.4178	5.0799	12.901	5.0152	20.667	9.4063		2.3648	15.04	6.8559	6.244	12.509	0.9127	19.312	7.3694	27.563	18.824		2.1484	1.752	5.4361	1.452	9.3753	7.3444	13.605	4.2209	21.134	6.3312
2.3069	7.4613	3.8594	7.6988	10.589	8.6007	16.149	11.806	22.221	13.862	25.854	34.6		2.2939	13.968	4.2153	9.108	9.5143	8.796	12.916	19.394	20.729	17.123		2.5818	6.454	6.9109	6.654	12.533	8.3497	19.752	11.166	27.586	15.352		2.2754	3.7416	5.4384	3.228	9.5756	5.0874	13.637	3.6307	21.345	5.7618
2.3291	16.122	3.8855	7.7799	11.021	10.489	16.255	19.136	22.35	12.7	25.903	21.117		2.3877	13.364	4.3035	7.9946	9.5746	5.129	12.97	9.6713	20.987	12.39		2.671	1.8515	6.9749	17.325	12.533	4.2097	19.803	13.675	27.613	12.992		2.3046	7.2411	5.44	0.924	9.622	0.91542	13.944	5.5356	21.566	5.8757
2.4385	24.871	3.9339	19.347	11.164	21.595	16.356	11.852	22.458	7.5657	26.093	11.902		2.3974	8.112	4.3114	8.316	9.6349	6.7089	13.234	16.577	21.011	19.976		2.6982	4.9187	7.1688	9.1627	12.556	18.36	20.064	12.335	27.618	8.7012		2.31	1.3749	5.4678	3.1443	9.6244	1.647	14.037	2.1024	21.918	3.228
2.5869	15.897	3.9695	4.615	11.189	8.0052	16.38	25.86	22.537	12.22	26.105	7.8229		2.4117	6.619	4.3346	17.04	9.6675	19.155	13.265	13.24	21.016	4.9243		2.8042	5.128	7.2077	6.632	12.556	10.17	20.088	7.0446	27.699	9.7453		2.324	4.1019	5.5567	6.893	9.647	11.121	14.163	3.7805	21.97	4.0652
2.6008	7.8112	3.9765	17.747	11.419	9.6598	16.407	17.81	22.553	6.8634	26.109	16.444		2.4296	7.068	4.471	15.034	9.6727	4.512	13.299	12.67	21.133	9.6625		2.8216	6.1379	7.2198	5.81	12.566	8.355	20.318	13.635	27.97	15.633		2.3343	5.501	5.6307	3.1296	9.6604	7.9544	14.308	5.3425	22.096	2.1521
2.7577	7.6059	3.992	19.022	11.47	18.174	16.654	5.2484	22.564	23	26.109	16.444		2.4339	9.984	4.4762	8.868	9.6857	4.512	13.31	16.176	21.164	1.8279		2.8246	5.292	7.2328	6.72	12.58	11.565	20.392	5.2522	28.008	9.857		2.5835	1.692	5.6769	0.984	9.6938	7.3078	14.389	2.8181	22.114	3.5465
2.7627	3.6619	4.05	9.9921	11.821	11.12	16.729	10.71	22.725	6.69	26.13	22.317		2.4347	12.273	4.5793	10.92	9.7068	10.097	13.394	12.542	21.192	10.553		2.8408	8.708	7.2696	8.45	12.633	11.277	20.422	14.271	28.075	11.835		2.5842	4.0749	5.6773	3.0056	9.7166	4.6612	14.544	3.5072	22.153	4.9192
2.7763	21.484	4.0729	11.782	12.059	8.7352	16.876	24.811	22.728	22.513	26.148	12.076		2.4493	5.688	4.5869	11.028	9.7283	12.532	13.413	10.944	21.205	7.8613		2.9836	1.777	7.2805	8.3809	12.659	3.1214	20.495	6.2718	28.167	10.94		2.5842	4.0749	5.7022	2.2355	9.7398	5.1631	14.567	3.0306	22.191	5.4894
2.973	18.244	4.0764	11.025	12.095	13.09	16.898	7.1988	22.754	11.577	26.234	14.502		2.4839	6.552	4.6911	13.272	9.7504	13.139	13.464	5.7049	21.211	22.716		3.0098	5.7311	7.3267	8.13	12.664	1.6114	20.759	8.82	28.195	12.522		2.6548	5.0829	5.7083	6.792	9.7748	3.7687	14.597	4.6633	22.403	6.2958
2.9754	13.81	4.0788	7.3613	12.217	18.448	16.974	5.8853	22.766	15.5	26.263	22.597		2.5656	7.704	4.7267	3.6373	9.7837	7.134	13.573	10.56	21.228	8.7899		3.0153	12.542	7.3678	8.2714	12.709	4.605	20.85	4.5308	28.2	17.358		2.6677	3.912	5.7269	1.572	9.8293	2.4938	14.606	7.7145	22.445	4.0821
3.0023	15.722	4.0825	7.3574	12.218	15.39	17.049	24.52	22.767	16.5	26.3	9.4747		2.6082	4.872	4.7965	12.612	9.7874	8.3953	13.607	14.257	21.233	15.991		3.0789	2.731	7.4799	2.4392	12.737	8.1279	20.856	10.981	28.281	15.352		2.6764	1.776	5.8033	1.3157	9.8337	4.642	14.655	4.8053	22.836	3.216
3.0795	16.522	4.0832	27.258	12.548	14.319	17.091	5.1742	22.837	17.5	26.312	9.3985		2.6334	14.34	4.8123	7.0917	9.8079	4.5048	13.611	7.8279	21.247	13.62		3.0892	9.4195	7.5833	6.92	12.77	7.9555	21.171	6.179	28.417	8.1791		2.911	3.5384	5.9491	5.1301	9.8843	6.6978	14.696	5.295	22.871	5.6714
3.0824	12.311	4.0859	28.443	12.551	14.44	17.338	16.572	22.903	16.723	26.321	21.84		2.6501	6.72	4.8236	2.6585	9.8504	14.664	13.63	6.1901	21.345	7.68		3.095	6.9232	7.5873	14.714	12.806	5.1117	21.267	15.139	28.492	13.391		2.9653	5.712	6.0069	2.724	9.912	11.938	14.796	4.6969	22.926	7.5039
3.093	13.998	4.1085	23.796	12.635	18.841	17.548	15.772	22.937	13.352	26.492	12.648		2.6516	7.8	4.8348	5.724	9.8517	13.875	13.695	14.539	21.544	13.56		3.1171	4.8477	7.6254	6.9591	12.817	10.395	21.294	12.064	28.501	13.881		2.9926	2.1789	6.0534	4.452	9.9399	7.7197	14.906	3.3968	23.076	5.9266
3.1143	9.843	4.1182	16.697	12.735	14.847	17.644	9.7121	22.949	11.382	26.513	24.194		2.6617	13.645	4.8495	16.324	9.8548	15.648	13.739	23.721	21.634	9.9734		3.1777	7.5377	7.6317	2.128	12.885	5.85	21.304	7.6571	28.505	13.557		3.0163	6.516	6.0774	1.056	10.007	15.933	14.939	7.7736	23.618	7.1444
3.1175	24.384	4.1462	7.0739	12.814	14.975	17.702	5.4491	22.951	16.347	26.57	13.457		2.662	7.512	4.8958	17.975	9.9354	16.794	13.812	5.7132	21.672	15.235		3.1904	4.6486	7.6388	1.512	12.953	6.7031	21.403	9.763	28.546	13.55		3.0982	3.732	6.1746	4.584	10.022	0.5368	15.144	7.7811	23.618	5.604
3.1417	20.184	4.1492	9.8803	12.827	14.967	17.714	9.9409	22.979	3.78	26.599	15.78		2.7016	7.236	4.9604	8.628	9.947	12.406	13.861	10.306	21.816	6.3979		3.2601	4.8761	7.6449	7.812	13.016	6.5193	21.525	12.533	28.671	9.8795		3.1463	4.0746	6.3158	5.3546	10.058	8.7962	15.177	8.4539	23.622	5.568
3.1927	16.185	4.1928	6.4501	12.91	13.665	17.721	26.49	22.991	12.196	26.683	17.023		2.7221	3.252	4.97	8.5298	9.9777	8.4764	13.911	12.342	21.93	6.2263		3.3171	7.7762	7.746	5.629	13.072	10.249	21.554	7.106	28.715	20.328		3.1559	6.408	6.3535	5.9399	10.176	9.6746	15.249	4.8669	23.815	6.0123
3.2274	8.7764	4.2187	7.5238	13.049	11.351	17.784	15.78	23.021	17.9	26.732	19.404		2.7273	8.688	5.0161	14.904	9.9862	6.24	13.948	13.55	21.932	11.867		3.3539	3.8525	7.8147	1.9632	13.104	7.5351	21.806	9.1218	28.9	10.696		3.1708	4.332	6.5635	4.572	10.177	8.7261	15.317	2.8181	23.844	2.7057
3.2294	5.4683	4.2407	32.983	13.125	20.566	17.8	15.494	23.032	7.29	26.852	17.985		2.7864	8.724	5.0245	10.966	10.01	3.4033	13.998	10.53	22.001	10.651		3.3769	8.498	7.8574	18.522	13.116	3.9697	21.9	14.685	28.987	15.308		3.2824	4.2181	6.7939	3.2207	10.226	10.86	15.342	6.0237	24.111	3.732
3.3444	6.4214	4.2697	15.847	13.193	14.101	17.817	15.698	23.042	14.4	26.893	18.015		2.7886	14.677	5.0297	11.94	10.117	7.8	14.001	5.8311	22.091	16.68		3.4146	3.6251	7.8607	2.8614	13.141	3.0902	22.081	11.111	28.989	13.379		3.2889	1.92	6.8515	4.8965	10.295	8.4438	15.41	4.3212	24.176	4.14
3.359	27.908	4.3118	17.772	13.301	15.745	18.009	13.192	23.102	11.3	26.898	19.381		2.8059	6.8528	5.038	13.26	10.15	6.1809	14.048	16.74	22.104	8.605		3.4216	13.675	7.9003	2.7363	13.144	7.41	22.112	6.7894	29.1	10.076		3.3136	1.2092	6.8572	6.4184	10.359	11.795	15.568	5.3177	24.178	6.1491
3.4026	17.772	4.4892	9.1346	13.312	21.12	18.067	21.653	23.116	10.005	26.903	26.781		2.8063	7.968	5.0608	7.3224	10.154	6.4125	14.064	11.196	22.129	8.9848		3.4246	3.816	7.9386	21.014	13.232	5.1973	22.239	15.024	29.314	13.409		3.3586	2.556	6.9172	5.0874	10.489	10.579	15.94	5.502	24.507	4.6392
3.4068	7.7675	4.6806	8.4368	13.433	8.3676	18.088	14.064	23.196	13.649	26.915	27.177		2.8383	10.752	5.0735	7.668	10.165	2.736	14.175	13.557	22.13	5.8207		3.4499	4.494	7.9942	7.15	13.257	9.3584	22.43	14.006	29.396	12.327		3.3839	7.068	7.0876	5.9414	10.526	4.5994	16.174	2.556	24.811	6.7964
3.4199	28.22	4.6954	11.654	13.51	8.8042	18.098	17.166	23.251	15.397	27.001	9.9869		2.8447	8.004	5.2332	15.288	10.176	8.9461	14.229	3.4736	22.216	10.602		3.4794	4.2416	8.0352	2.2672	13.277	6.1555	22.51	14.372	29.604	13.941		3.4737	3.96	7.1256	2.1	10.568	7.2599	16.218	6.0835	24.82	3.5825
3.4247	5.5473	4.9266	9.147	13.583	6.9954	18.157	9.6262	23.302	14.54	27.002	8.8427		2.8709	13.344	5.2511	4.752	10.331	10.51	14.231	5.5792	22.226	10.311		3.4794	4.2416	8.0372	1.376	13.279	12.915	22.552	11.64	29.635	15.61		3.4841	4.6758	7.1551	4.0748	10.583	13.444	16.287	3.9588	24.825	8.6987
3.4306	9.2485	4.9332	7.5811	13.593	15.39	18.359	9.1387	23.346	16.109	27.236	14.452		2.8718	6.9319	5.266	5.292	10.373	7.104	14.295	4.798	22.292	12.744		3.5113	8.134	8.0393	9.382	13.323	11.13	22.694	15.213	29.865	20.045		3.4857	6.036	7.1558	3.492	10.593	7.9242	16.387	4.5067	24.916	5.28
3.4395	8.0409	4.9712	8.8736	13.806	10.472	18.377	37.76	23.359	4.24	27.353	13.706		2.8729	13.92	5.2696	12.6	10.383	4.5778	14.343	16.008	22.317	11.81		3.5691	7.435	8.1954	2.6738	13.341	19.556	22.724	16.943	30.075	13.432		3.4878	4.836	7.2301	4.1846	10.747	2.8966	16.446	7.6156	25.004	6.489
3.4751	19.972	5.0713	5.5429	13.851	10.314	18.419	15.64	23.45	18.482	27.457	20.243		2.8754	9.252	5.3452	7.932	10.419	8.8498	14.448	26.376	22.488	15.432		3.5712	9.3683	8.2212	7.049	13.356	9.537	22.786	19.8	30.104	12.878		3.5623	5.61	7.309	6.5083	10.801	8.357	16.467	4.1335	25.306	6.6606
3.4754	5.8387	5.2353	11.111	14.085	12.397	18.48	38.516	23.589	19.3	27.457	9.561		2.8791	5.244	5.3463	17.352	10.452	16.819	14.52	10.51	22.634	9.6405		3.6471	8.218	8.2899	13.449	13.4	8.9995	23.193	19.405	30.204	9.1653		3.6569	6.658	7.4046	3.111	10.885	4.0765	16.47	3.6009	25.41	4.3608
3.4867	13.623	5.3186	7.2238	14.345	12.288	18.575	12.936	23.653	19.037	27.486	18.705		2.884	8.2992	5.3556	6.9721	10.482	6.864	14.576	8.0657	22.66	12.378		3.6643	8.7811	8.3254	4.14	13.425	2.4157	23.231	8.4045	30.256	11.186		3.6805	7.3408	7.488	7.6128	10.897	2.7492	16.501	4.9782	25.51	5.3565
3.5508	7.6988	5.3468	9.4577	14.378	22.446	18.581	12.598	23.661	17.6	27.619	14.055		2.9251	13.916	5.3595	14.376	10.507	16.314	14.665	16.33	22.675	7.8183		3.6734	4.5207	8.3306	1.862	13.546	4.9383	23.282	15.575	30.277	16.561		3.731	11.99	7.4953	5.5143	10.992	4.6932	16.538	4.5548	25.745	4.776
		5.4748	7.6488	14.416	18.157	18.674	26.408	23.67	18.306	27.665	1.0696		2.9316	9.624	5.3977	8.6786	10.522	4.788	14.801	12.009	22.909	12.012		3.6787	7.252	8.7145	2.7207	13.559	9.2948	23.405	8.2208	30.421	14.01		3.7348	1.632	7.5259	5.7206	11.02	9.393	16.65	3.0418	25.806	4.848
		5.5034	9.5571	14.457	28.82	18.725	17.151	23.685	18.435	27.814	10.696		2.9731	8.3481	5.4029	7.6404	10.595	7.8826	14.915	20.103	22.928	11.354		3.7066	15.832	8.7539	8.08	13.608	15.722	23.539	6.1938	30.52	12.472		3.7364	4.16	7.5618	4.331	11.028	3.4636	16.69	3.4309	25.82	4.8937
		5.5034	9.5571	14.483	11.765	18.754	9.5679	23.693	34.231	27.836	16.77		2.9752	12.252	5.4118	15.924	10.716	9.1404	14.936	8.3395	22.934	17.695		3.7604	4.5633	8.8101	6.3951	13.686	15.608	23.585	9.3225	30.53	15.516		3.7494	5.82	7.6064	4.5872	11.172	1.74	16.718	4.4068	25.899	4.0927
		5.778	14.09	14.601	20.581	18.885	11.448	23.721	10.047	27.933	8.8551		3.0096	12.751	5.4606	12.18	10.8	7.416	14.959	20.613	23.158	12.291		3.8439	4.2747	8.8938	7.4291	13.725	6.784	23.621	16.197	30.87	14.937		3.7729	3.084	7.6453	14.665	11.301	3.1842	16.742	5.8823	26.237	2.6386
		5.9283	6.8975	14.751	22.954	18.913	21.735	23.727	18.872	27.947	12.202		3.0279	12.24	5.4652	16.86	10.804	19.037	14.974	12.504	23.298	26.302		3.8521	4.9045	9.0574	1.75	13.736	7.626	23.705	13.705	30.932	10.76		3.8063	2.5984	7.652	5.9902	11.429	1.7934	16.969	5.3012	26.475	4.1168
		5.9813	3.2561	14.778	3.4496	19.048	40.113	23.735	14.3	27.95	19.016		3.0844	13.824	5.5285	13.464	10.854	10.129	14.99	15.636	23.463	16.178		3.9317	6.51	9.1714	3.72	13.798	4.5148	23.779	10.849	31.155	9.9339		3.8422	6.504	7.7115	1.7059	11.454	2.4267	16.988	7.7946	27.022	3.144
		6.2899	17.611	14.884	25.354	19.322	11.268	23.745	20.717	28.227	22.971		3.1056	11.364	5.5633	5.964	10.938	6.5688	15.036	11.256	23.537	18.16		3.9884	3.1986	9.216	7.34	13.8	11.19	23.839	9.9677	31.156	8.8214		3.8436	5.1	7.7115	1.7059	11.491	11.526	17.038	6.0947	27.246	7.9098
		6.3006	5.3845	14.888	29.767	19.351	26.466	23.772	22.936	28.233	12.86		3.1106	10.212	5.6804	10.384	11.001	10.717	15.096	16.082	23.553	16.956		4.0093	4.9045	9.3214	4.6874	13.872	9.2229	23.863	16.645	31.293	8.8961		3.8457	2.6314	7.7368	3.336	11.513	10.308	17.055	4.3157	27.38	8.724
		6.3148	0.86996	14.895	13.95	19.452	6.9225	23.795	21.6	28.364	5.5096		3.1143	5.724	5.7385	4.053	11.03	9.5247	15.468	9.2263	23.566	18.794		4.0629	8.96	9.3935	7.4479	13.97	8.1912	23.881	12.327	31.298	11.409		3.8507	5.28	7.9349	6.1976	11.636	13.615	17.181	5.6252	27.73	5.855
		6.3945	47.97	14.895	13.95	19.477	13.216	23.834	11.1	28.667	12.462		3.1214	7.9147	5.809	8.693	11.039	12.036	15.576	9.8287	23.606	13.87		4.1106	17.335	9.4723	8.015	14.01	9.555	23.969	17.894	31.48	10.493		3.9054	5.16	8.0659	12.723	11.647	15.072	17.319	4.737	27.761	8.7911
		6.6835	18.059	14.895	8.4697	19.488	15.366	23.841	15.352	28.759	28.276		3.1268	11.4	5.8112	7.584	11.042	14.424	15.69	9.3075	24.055	17.111		4.1176	4.032	9.5	7.875	14.019	7.32	24.003	13.585	31.738	14.057		3.9303	9.72	8.0979	16.507	11.648	3.4057	17.436	5.1106	27.864	4.4057
		6.6835	16.69	14.905	28.267	19.579	6.9239	23.874	19.811	29.174	21.914		3.1605	7.452	5.8146	9.5089	11.056	9.492	15.71	4.3518	24.598	15.422		4.329	6.594	9.507	4.2582	14.073	4.6792	24.052	9.482	31.754	13.695		3.9598	2.5364	8.1306	6.3798	11.694	4.3991	17.697	5.544	27.981	4.0995
		6.7406	7.983	15.17	30.442	19.6	16.848	23.925	2.86	29.175	33.067		3.1652	12.984	5.8217	13.404	11.096	9.7586	15.746	8.0206	24.789	14.474		4.3958	9.45	9.5247	5.745	14.173	6.165	24.111	9.7743	32.031	15.707		4.173	5.0601	8.155	5.5266	11.725	9.211	17.784	8.6086	28.608	6.7071
		7.0388	4.5859	15.239	10.435	19.641	13.88	24.051	18.8	29.273	9.7506		3.2048	4.908	5.8478	4.32	11.124	4.7548	15.761	3.8575	24.861	15.897		4.4053	6.1851	9.5356	5.0168	14.279	16.793	24.12	11.251	32.046	10.819		4.3031	2.82	8.1636	4.5129	11.757	4.6444	17.788	5.484	28.777	4.8389
		7.1228	34.575	15.408	23.151	19.651	32.888	24.122	10.154	29.288	22.094		3.2305	13.476	5.8774	11.902	11.125	5.768	15.78	7.5767	25.025	17.609		4.4155	3.4785	9.5849	3.45	14.43	13.625	24.233	11.333	32.342	21.398		4.3086	1.44	8.1732	9.1134	11.864	8.3204	17.821	5.0217	29.247	6.9124
		7.14	2.9036	15.434	30.792	19.833	16.45	24.129	37.941	29.462	19.405		3.237	11.844	5.8911	6.199	11.157	16.14	15.881	11.095	25.029	13.351		4.5559	4.942	9.6038	4.155	14.433	10.415	24.267	8.3731	32.435	5.9731		4.3465	2.268	8.2441	7.3444	11.879	3.176	17.861	4.4225	29.318	3.816
		7.1629	9.23	15.48	16.036	19.839	24.706	24.163	19.9	29.664	9.5516		3.251	10.02	5.9178	11.94	11.216	4.4767	15.951	5.0633	25.081	11.465		4.65	8.19	9.8723	2.9029	14.452	5.1726	24.299	12.362	32.437	13.067		4.3487	4.944	8.2886	4.0128	11.891	4.9215	17.93	2.6791	29.4	0.732
		7.4125	9.7427	15.551	9.8196	19.871	9.6485	24.243	12.713	29.721	10.845		3.2574	15.204	5.919	7.56	11.255	20.588	15.994	9.6502	25.083	15.515		4.7051	2.856	10.029	6.21	14.475	6.4291	24.478	2.1921	32.444	10.02		4.3582	2.82	8.3139	3.7033	11.938	5.9137	17.991	3.2681	30.204	3.636
		7.4489	7.9713	15.585	5.2443	19.871	38.109	24.274	14.1	29.894	19.022		3.2595	4.547	5.9449	17.164	11.333	9.888	16.138	11.269	25.108	18.665		4.8192	7.49	10.099	2.4542	14.479	4.785	24.486	12.782	32.449	11.355		4.4525	2.3969	8.3212	8.8476	11.949	10.895	18.019	6.3426	31.424	6.6186
		7.4704	15.063	15.589	6.9225	19.878	37.549	24.277	11.509	30.012	18.06		3.2644	14.519	5.9749	9.18	11.359	5.987	16.425	9.22	25.204	16.103		4.8649	5.88	10.102	5.2615	14.607	12.18	24.828	12.332	32.695	12.17		4.483	7.992	8.3957	11.65	12.081	9.1909	18.099	4.1054	32.178	5.268
		7.5861	14.603	15.607	15.826	19.943	38.505	24.279	22.051	30.167	28.92		3.2723	11.849	6.0104	11.4	11.404	7.116	16.429	3.95	25.224	19.218		4.9378	6.7677	10.262	8.8149	14.608	7.356	24.833	11.893	33.048	9.1402		4.5377	2.988	8.4107	8.314	12.11	14.762	18.108	4.6345	32.243	1.284
		7.7026	9.898	15.753	17.936	20.123	36.314	24.334	15.5	30.211	25.906		3.273	10.968	6.0506	7.6993	11.415	2.5214	16.467	4.7201	25.384	14.816		5.0665	6.5945	10.394	10.7887	14.658	2.1	24.905	15.495	33.288	15.857		4.5897	4.5092	8.4229	3.1536	12.142	4.3949	18.141	1.8564	33.718	2.3282
		7.7368	9.0639	15.754	4.4169	20.347	12.621	24.336	7.45	30.242	11.765		3.2923	13.86	6.1084	14.904	11.417	9.6962	16.538	11.966	25.453	17.58		5.0774	14.905	10.517	4.8689	14.701	12.435	24.985	11.95	33.289	11.261		4.5926	8.496	8.488	12.883	12.155	0.85911	18.237	5.558	34.632	4.9901
						20.38	20.21	24.359	11.314	30.494	19.986		3.344	13.605	6.1475	8.58	11.418	8.232	16.555	9.7712	25.583	14.917		5.1051	7.252	10.538	11.415	14.787	12.813	25.022	10.18	33.468	12.66		4.6087	4.6114	8.6628	4.4517	12.276	3.0865	18.32	3.84	36.042	6.2381
						20.467	15.465	24.364	15.179	30.753	30.583		3.344	19.932	6.1753	8.1932	11.422	9.1463	16.896	6.2544	25.705	11.292		5.112	1.9389	10.623	9.915	14.838	11.683	25.116	7.1205	33.696	6.7381		4.6501	7.0005	8.6767	6.6978	12.399	5.0212	18.4	5.8643	37.673	1.5258
						20.471	37.281	24.377	29.905	30.982	13.768		3.347	22.056	6.1797	14.268	11.433	11.533	17.071	7.7314	25.87	11.433		5.1295	5.768	10.688	6.7516	14.848	16.558	25.147	12.625	33.848	12.69		4.6533	6.9624	8.7433	6.3928	12.538	14.58	18.737	6.2625	37.976	1.716
						20.49	13.309	24.409	36.696	30.992	9.278		3.3713	7.7642	6.1914	15.253	11.498	15.26	17.295	16.247	25.889	18.156		5.403	7.21	10.8	3.735	14.919	4.7052	25.243	12.231	33.853	8.7818		4.769	3.456	8.7779	9.1256	12.543	3.4487	18.809	5.2233
						20.499	17.691	24.411	5.76	31.048	17.399		3.3736	11.364	6.2256	13.569	11.498	15.252	17.317	10.214	25.978	12.492		5.4273	7.182	10.901	8.4469	14.925	13.635	25.276	15.259	33.897	14.295		4.8251	4.248			12.68	4.08	18.835	8.2442
						20.537	39.857	24.451	27.625	31.38	18.66		3.4099	17.94	6.2638	5.5671	11.561	6.72	17.339	9.0601	26.08	13.889		5.4686	5.6202	10.954	9.4851	14.961	9.7308	25.293	7.6281	34.281	11.16								19.195	2.2888
						20.557	37.339	24.458	18.617	31.405	20.608		3.4415	5.702	6.2705	5.4392	11.602	7.668	17.608	18.54	26.129	3.66		5.6875	4.396	10.959	6.555	15.021	4.242	25.409	17.295	34.911	9.7308
						20.632	24.538	24.49	22.003	31.423	12.188		3.4471	5.076	6.33	7.6532	11.654	5.6429	17.788	18.074	26.212	14.757		5.712	2.604	10.988	5.1811	15.231	8.835	25.418	18.029	35.308	16.249
						20.736	10.186	24.493	14.222	31.459	24.389		3.4987	2.412	6.3675	16.812	11.661	9.409	17.854	16.639	26.221	24.292		5.7332	7.5522	11.091	5.1811	15.331	7.095	25.43	12.933	35.601	11.786
						20.79	23.261	24.498	23.388	31.464	16.255		3.5244	7.8316	6.6388	10.02	11.697	6.4474	18.221	8.2093	26.3	16.039		5.7441	3.9559	11.124	3.8075	15.387	5.9142	25.533	9.9774	35.756	15.358
						20.875	37.619	24.519	17.1	31.567	10.497		3.5261	9.348	6.6412	15.733	11.719	10.644	18.295	10.104	26.358	16.113		5.7874	10.052	11.135	6.8002	15.491	10.378	25.583	18.704	35.877	12.68
						20.977	24.178	24.542	18.385	31.613	21.989		3.5688	8.9011	6.6818	12.924	11.745	4.8	18.438	15.386	26.525	20.723		5.9774	0.80111	11.147	6.975	15.549	7.11	25.67	7.578	36.07	15.265
						21.004	18.979	24.568	10.69	31.616	26.416		3.6258	1.565	6.686	15.842	11.747	10.2	18.545	14.813	26.665	13.86		6.0431	6.23	11.154	4.0316	15.588	11.52	25.759	11.123	36.49	14.269
						21.011	36.652	24.579	6.1711	31.76	23.169		3.6485	13.91	6.7345	18.396	11.76	2.3501	18.561	12.05	26.732	19.848		6.0634	14.392	11.271	4.875	15.757	9.9419	25.816	10.07	36.812	13.531
						21.046	22.259	24.755	18.7	31.963	10.584		3.6508	5.448	6.8	16.956	11.773	13.8	18.627	7.0812	26.901	9.3446		6.0635	6.9366	11.287	7.575	15.819	2.882	25.877	10.537	37.074	11.761
						21.065	17.835	24.775	17.124	31.978	17.822		3.6573	9.4098	6.8212	18.448	11.786	9.54	18.738	8.0441	27.05	15.131		6.1155	14.238	11.463	7.0482	15.973	11.04	25.884	12.02	38.409	10.652
						21.093	25.347	24.79	3.63	32.021	6.7035		3.7009	1.544	6.9423	8.2454	11.817	7.9593	18.806	9.12	27.253	15.718		6.1504	6.72	11.551	3.5663	16.176	8.335	25.912	12.518	43.714	13.095
						21.103	39.227	24.839	21.179	32.137	23.493		3.7018	9.288	6.9581	7.4208	11.839	7.7773	18.842	7.5205	27.674	16.988		6.1973	9.058	11.642	5.4029	16.193	9.345	25.955	5.9919	45.702	18.015
						21.177	21.525	24.857	19.961	32.525	8.5069		3.71	8.8892	6.9672	4.679	11.859	5.796	18.971	12.17	27.683	16.025		6.1988	6.468	11.654	9.45	16.28	7.6284	25.981	9.62	46.018	21.9
						21.183	25.86	24.88	12.238	32.571	32.299		3.7118	12.586	7.0728	2.496	11.864	2.3525	18.972	13.974	27.734	5.6678		6.2405	6.202	11.713	2.9841	16.307	3.5663	26.02	11.688
						21.187	29.415	24.905	20.044	32.673	39.206		3.7466	10.986	7.0783	11.868	11.997	8.6839	19.025	7.2489	28.11	9.8363		6.2536	9.044	11.786	5.0192	16.882	8.5682	26.057	9.5567
						21.219	13.31	24.908	20.632	33.015	10.932		3.752	15.024	7.122	7.1086	11.997	13.164	19.104	9.27	28.195	16.224		6.2865	8.008	11.874	4.37	17.001	6.8117	26.239	3.9533
						21.248	27.468	24.924	14.9	33.053	5.7459		3.7895	20.424	7.2213	13.556	12	11.625	19.334	12.92	28.333	10.296		6.2978	7.798	11.908	7.0418	17.043	4.1786	26.308	6.4152
						21.256	9.6495	24.927	33.101	33.254	9.3651		3.7942	8.628	7.2462	0.996	12	9.1338	19.35	7.308	28.398	20.021				11.974	17.652	17.208	9.2337
						21.352	15.876	24.932	24.834	33.26	31.306		3.8045	5.46	7.3553	5.9689	12.043	11.04	19.386	13.47	28.548	21.146				12.059	8.5327
						21.418	21.951	25.021	29.975	34.095	16.392		3.8161	3.021	7.6385	4.2491	12.052	10.107	19.402	13.477	29.667	17.525
						21.439	24.973	25.033	14.9	34.098	24.352		3.8981	13.412	7.7158	5.232	12.083	8.9293	19.406	10.818	30.462	15.072
						21.443	7.997	25.115	19.625	34.927	7.2259		3.9222	8.712	7.943	6.4005	12.132	14.928	19.485	11.44	31.06	16.824
						21.502	13.822	25.125	21.998	35.786	34.624		3.9243	6.024	8.0487	7.356	12.282	10.418	19.619	11.391	31.203	16.627
						21.548	15.735	25.139	27.565	36.043	13.606		3.9483	10.464	8.0831	6.9422	12.298	17.242	19.697	7.8171	31.527	18.107
						21.553	11.629	25.163	20.281	36.171	9.1163		3.9574	3.444	8.0968	4.02	12.331	13.74	19.75	11.08	32.911	20.085
						21.562	24.543	25.346	26.456	37.761	32.995		3.9659	1.5766	8.2338	8.4096	12.341	16.556	19.779	17.838	34.014	16.285
						21.578	41.686	25.359	24.464	37.772	38.393				8.364	20.844	12.364	9.97	19.961	12.369
										38.108	18.531				8.4431	2.0413	12.417	10.848	19.995	3.5813
										38.9	30.384				8.5377	6.2977	12.498	10.464
										39.649	15.584
										40.302	12.362

## Sheet: Figure 5F
	[VHH81] uM	AIM-A1				tAIM-A1				NAIM-A1				A1-CAIM
	0	63.7255	72.549	70.098	73.0392	80.8824	72.0588	76.4706	77.451	74.5098	83.3333	80.3922	74.0196	87.2547	87.7449	87.2549
	1	50	57.3529	51.9608		32.3529	38.2353	61.2745		67.1569	55.8824	76.4706		90.1959	82.3527	86.7645
	2	25.4902	28.4314	28.9216		52.9412	40.6863	35.7843		33.8235	39.2157			91.1567	90.6763	80.392

## Sheet: Figure 7B
Figure 7
Panel B
AIM-A1					AIM-A1 + VHH81
Force	SD	Extension	Error		Force	SD	Extension	Error
6.9	1.5	12.9	0.47		8.995	1.752	13.5	0.52
10.6	1	14.5	0.57		14.96	1.366	15	0.35
14.3	1	16.5	0.47		18.23	0.953	16.5	0.42
18	1	17.45	0.6		22.8	1.763	17.5	0.52
27	5	19.5	0.4		32.61	5.011	19.5	0.47
Raw data for WLC Analyses (Panel B)
AIM-A1											AIM-A1 + VHH81
Force #1	Extension #1	Force #2	Extension #2	Force #3	Extension #3	Force #4	Extension #4	Force #5	Extension #5		Force #1	Extension #1	Force #2	Extension #2	Force #3	Extension #3	Force #4	Extension #4	Force #5	Extension #5
2.494	13.654	9.0639	16.369	12.446	25.602	16.036	25.155	20.184	24.22		5.4902	19.621	12.186	14.565	16.82	14.433	20.36	16.66	25.938	22.744
2.9252	10.283	9.0785	12.542	12.462	28.169	16.122	7.9713	20.21	13.684		5.6949	22.894	12.278	20.537	16.823	14.684	20.49	17.372	26.052	20.612
3.2561	13.372	9.0901	2.8291	12.493	25.653	16.176	16.32	20.243	23.486		5.7591	18.882	12.536	24.351	16.828	9.5239	20.508	12.851	26.353	17.55
3.3097	12.825	9.0901	23.4	12.573	34.99	16.185	23.856	20.39	10.356		5.7836	17.873	12.551	15.912	16.844	11.334	20.512	26.414	26.377	19.06
3.6619	18.162	9.1113	10.762	12.598	21.33	16.255	18.721	20.566	17.973		5.966	27.369	12.575	18.665	16.917	16.488	20.514	9.1641	26.5	17.293
4.1022	18.096	9.1148	11.369	12.621	23.1	16.392	15.34	20.581	17.665		6.1569	15.919	12.682	19.009	16.928	13.103	20.524	19.023	26.551	19.116
4.4169	6.472	9.1163	10.273	12.648	18.371	16.444	21.7	20.604	22.955		6.8109	15.06	12.759	9.5849	16.953	16.4	20.534	22.38	26.903	15.816
4.5859	9.9841	9.1346	22.48	12.797	13.501	16.45	22.16	20.608	17.153		6.928	15.556	12.878	24.792	16.979	10.439	20.541	18.729	26.96	20.608
4.615	11.242	9.1387	10.696	12.811	18.495	16.522	22.45	21.117	18.912		7.0962	16.9	12.96	14.366	16.985	15.861	20.595	11.781	26.981	22.117
4.6616	7.896	9.147	17.25	12.86	16.489	16.56	14.346	21.12	10.545		7.097	23.465	13.053	14.607	16.985	18.57	20.596	10.218	27.008	19.023
4.8481	9.259	9.1792	9.003	12.936	12.698	16.572	20.296	21.129	39.215		7.1174	18.523	13.247	17.607	16.989	16.769	20.632	11.307	27.078	20.55
4.8597	23.977	9.23	25.422	13.023	13.275	16.642	27.201	21.373	18.75		7.1452	21.876	13.318	15.623	16.998	17.293	20.672	17.416	27.174	20.25
4.883	11.177	9.2485	17.266	13.09	12.234	16.69	12.283	21.484	10.861		7.2313	15.95	13.503	8.46	17.021	14.087	20.701	10.154	27.247	14.904
5.1742	11.101	9.278	17.232	13.192	31.67	16.697	18.935	21.525	15.473		7.2392	27.631	13.604	14.477	17.063	18.695	20.712	17.311	27.368	28.812
5.1862	18.062	9.3651	11.276	13.216	12.371	16.77	15.2	21.595	18.75		7.411	14.014	13.622	19.55	17.071	8.6909	20.793	10.141	27.418	17.03
5.2443	9.701	9.3985	12.01	13.309	22.864	16.84	24.564	21.631	15.744		7.4508	22.525	13.91	22.38	17.185	15.156	20.813	12.72	27.622	25.25
5.2484	23.741	9.4577	23.625	13.31	20.761	16.848	23.432	21.653	16.709		7.6755	12.287	13.945	23.308	17.214	20.511	20.884	18.865	27.626	18.215
5.3845	16.531	9.4747	9.053	13.457	19.319	16.852	13.043	21.735	33.621		7.7221	14.502	14.071	14.028	17.338	16.135	20.921	12.195	28.18	19.664
5.4491	23.502	9.5516	25.98	13.598	14.033	16.898	13.856	21.84	18.567		8.0853	26.779	14.076	24.402	17.405	21.429	21.053	15.974	28.228	18.035
5.4683	13.762	9.5571	17.45	13.606	12.3	16.922	26.211	21.951	21.297		8.2403	13.764	14.082	23.976	17.411	17.675	21.092	22.632	28.298	17.789
5.524	24.821	9.561	28.31	13.623	23.452	17.023	17.61	21.989	28.913		8.3121	14.881	14.252	27.969	17.456	16.348	21.118	6.58	28.478	21.546
5.5473	19.601	9.5679	17.65	13.665	8.7497	17.151	22.817	22.094	27.114		8.3923	17.833	14.275	8.9953	17.577	15.589	21.156	19.105	28.698	12.6527
5.6289	9.695	9.6262	13.121	13.706	15.083	17.166	14.725	22.178	23.208		8.411	10.361	14.346	13.309	17.662	14.398	21.197	19.472	28.808	17.773
5.6289	21.649	9.6485	15.542	13.768	18.038	17.236	17.387	22.236	24.28		8.5159	13.198	14.399	12.295	17.758	9	21.251	18.711	28.887	17.047
5.7241	26.743	9.6495	18.286	13.81	10.213	17.399	22.802	22.259	12.303		8.5454	22.261	14.47	11.957	17.819	8.1181	21.332	19.925	29.028	11.9876
5.7459	12.725	9.6598	20.9	13.822	10.531	17.469	35.09	22.271	24.55		8.6416	13.645	14.497	15.012	17.828	10.957	21.369	12.8	29.031	18.058
5.7687	28.097	9.7121	17.036	13.88	15.912	17.493	25.673	22.317	20.097		8.6466	24.418	14.513	17.977	17.868	16.63	21.488	17.28	29.198	17.901
5.8387	13.258	9.7194	1.9421	13.95	20.65	17.504	25.042	22.446	19.489		8.6813	24.575	14.64	21.784	17.874	12.462	21.501	10.644	29.411	11.3991
5.8853	23.213	9.7194	24.55	13.998	14.5	17.611	9.3437	22.597	29.95		8.734	16.48	14.687	17.774	17.877	13.958	21.529	17.467	29.478	20.873
5.9865	21.877	9.7427	6.1229	14.055	15.189	17.679	19.152	22.771	19.603		8.8007	13.902	14.696	14.183	17.886	11.618	21.705	14.668	29.658	16.498
6.2613	20.627	9.7506	27.06	14.064	15.476	17.691	31.526	22.954	15.15		8.8345	26.079	14.763	13.898	17.893	19.13	21.705	17.988	30.067	16.469
6.3398	13.579	9.7544	19.063	14.066	19.378	17.747	8.5988	22.971	22.293		8.8379	19.778	14.845	17.488	17.926	16.277	21.822	8.8714	30.157	19.816
6.4214	11.528	9.8127	18.258	14.09	19.05	17.772	16.672	23.087	20.322		9.1398	14.989	14.912	12.834	17.93	15.112	21.873	20.25	30.277	20.986
6.4501	10.21	9.8196	12.164	14.09	17.816	17.772	24.802	23.151	13.75		9.1749	20.653	14.918	18.711	17.951	13.8	21.941	15.061	30.464	8.9834
6.5262	26.015	9.843	12.918	14.101	24.519	17.81	19.044	23.169	15.915		9.2119	15.752	14.981	25.878	17.975	24.178	21.96	10.935	30.719	16.974
6.5262	23.839	9.8803	21.543	14.125	14.853	17.822	27.789	23.261	23.117		9.3784	31.53	15.251	20.655	17.985	14.621	22.011	10.827	30.849	27.091
6.7035	9.356	9.8818	13.7	14.198	17.65	17.835	17.306	23.493	31.7		9.5807	16.63	15.257	9.3729	18.046	18.91	22.061	16.012	30.876	38.783
6.771	18.585	9.8859	21.174	14.24	17.652	17.848	13.143	23.51	9.5828		9.5926	11.04	15.442	16.01	18.131	14.625	22.086	10.551	30.878	8.5835
6.7826	35.946	9.898	11.633	14.319	10.157	17.936	34.316	23.518	5.6206		9.7009	11.672	15.47	17.478	18.132	13.176	22.13	16.641	30.888	18.113
6.8364	8.372	9.9409	26.06	14.365	23.392	17.985	29.92	23.609	16.735		9.7049	11.842	15.485	14.972	18.182	17.68	22.195	17.975	31.024	6.5612
6.8526	22.15	9.9869	23.068	14.44	13.244	18.015	34.738	23.796	15.348		9.7214	21.4	15.487	15.494	18.239	14.665	22.198	16.467	31.518	8.2497
6.8975	17.504	9.9921	27.485	14.451	20.068	18.059	24.799	24.178	18.697		9.7302	7.257	15.553	13.109	18.242	16.687	22.241	20.586	31.658	17.04
6.9225	6.161	10.162	27.529	14.452	20.964	18.06	18.337	24.182	21.65		9.8902	19.892	15.556	14.553	18.307	13.633	22.424	20.905	31.863	17.238
6.9225	29.375	10.174	16.805	14.489	27.752	18.099	21.176	24.194	19.651		10.0382	15.604	15.675	11.384	18.418	12.506	22.465	14.346	32.068	25.049
6.9239	12.697	10.186	29.148	14.603	7.95	18.099	25.654	24.205	19.612		10.0614	12.454	15.709	17.15	18.427	19.022	22.587	10.17	32.085	15.933
6.9341	16.625	10.267	7.8	14.672	28.089	18.157	17.007	24.352	16.248		10.2198	4.655	15.787	15.888	18.434	21.914	22.658	17.327	32.271	17.107
6.9954	15.75	10.278	5.3732	14.706	16.755	18.174	17.014	24.384	20.594		10.3727	5.801	15.882	9.3997	18.441	14.158	22.674	14.352	32.504	15.391
7.0739	13.55	10.302	29.55	14.706	18.3	18.244	15.65	24.389	17.484		10.4339	19.726	15.884	12.918	18.475	21.106	22.769	15.616	32.627	17.1
7.1114	4.625	10.314	24.37	14.789	20.389	18.378	24.347	24.52	31.682		10.4943	15.158	15.925	15.95	18.804	12.289	22.871	9.8804	32.696	18.044
7.1439	15.11	10.372	14.239	14.847	16.612	18.448	17.936	24.538	14.548		10.5663	18.769	15.972	19.906	18.817	13.081	22.891	16.5	33.12	17.762
7.1933	25.15	10.384	6.089	14.967	5.931	18.531	38.718	24.543	15.959		10.5891	5.371	16.042	16.85	18.868	12.713	22.916	19.463	33.232	19.868
7.1988	14.092	10.395	9.102	14.975	27.027	18.66	31.193	24.706	18.727		10.6741	19.127	16.048	15.852	18.909	18.795	22.952	9.252	33.701	14.438
7.2238	32.26	10.419	22.604	14.998	17.567	18.66	14.126	24.811	27.332		10.7307	9.25	16.098	16.759	19.042	12.354	23.086	15.324	34.18	18.209
7.2259	17.927	10.472	31.35	15.063	6.75	18.705	31.491	24.871	18.144		10.8609	11.271	16.107	13.09	19.073	15.217	23.289	25.676	34.188	16.304
7.3113	15.991	10.489	21.351	15.115	9.832	18.784	22.907	24.973	24.886		10.8729	10.701	16.22	12.111	19.102	15.706	23.313	12.391	34.266	19.785
7.3574	26.874	10.584	26.55	15.203	8.9087	18.841	12.417	25.347	22.085		10.9401	14.265	16.356	17	19.175	14.037	23.393	15.233	34.391	19.742
7.3613	18.694	10.657	27.231	15.366	12.84	18.868	3.2847	25.354	10.948		10.976	16.845	16.367	9.8958	19.202	24.134	23.403	19.815	34.438	30.01
7.4195	9.847	10.661	13.242	15.39	16.262	18.868	29.603	25.427	15.643		11.2193	14.58	16.406	16.474	19.25	21.472	23.453	23.632	34.725	22.41
7.4613	11.69	10.696	28.281	15.39	8.8329	18.961	24.958	25.522	22.046		11.3054	10.927	16.441	13.755	19.288	14.25	23.639	14.001	34.892	21.251
7.5238	15.844	10.71	11.141	15.418	17.602	18.979	17.212	25.86	26.661		11.3661	17.826	16.512	15.35	19.324	15.77	23.683	10.868	35.909	19.555
7.5738	20.49	10.754	9.7127	15.442	25.6	19.016	16.415	25.86	32.789		11.4119	12.326	16.563	18.937	19.375	11.05	23.791	19.045	35.995	11.7246
7.5811	26.5	10.845	17.405	15.465	28.686	19.022	33.767	25.906	22.98		12.0333	12.814	16.638	13.95	19.422	10.232	24.127	13.64	36.038	17.911
7.6059	28.525	10.932	8.803	15.494	18.15	19.136	28.411	26.058	24.939		12.0821	10.202	16.65	13.72	19.423	18.333	24.246	18.009	36.338	14.601
7.6488	10.153	10.978	18.28	15.535	10.221	19.209	11.732	26.408	34.944		12.1488	5.087	16.737	14.284	19.468	11.1	24.397	14.098	36.376	21.4
7.6574	29.386	11.001	9.173	15.584	16.227	19.347	36.3	26.416	15.775				16.739	18.05	19.47	19.168	24.445	23.504	36.495	12.1674
7.6988	14.065	11.025	13.8	15.64	30.872	19.381	20.024	26.466	17.724				16.733	11.016	19.471	13	24.488	17.372	36.645	19.259
7.6988	19.64	11.06	14.456	15.698	16.955	19.381	13.885	26.49	18.878				16.795	14.604	19.473	19.856	24.547	13.927	36.909	10.45
7.7675	16.884	11.098	18.866	15.722	15.152	19.404	10.076	26.676	18.3				16.807	18.272	19.534	18.633	24.571	25.534	37.02	18.91
7.7799	20.12	11.111	22.15	15.745	19.254	19.62	25.86	26.781	35.384				16.815	13.635	19.57	19.84	24.596	16.811	38.793	19.165
7.8112	12.528	11.12	12.183	15.772	15.331	19.672	19.219	26.833	11.903				16.817	10.838	19.594	18.736	24.609	9.4319	39.257	16.611
7.8229	12.445	11.171	8.5005	15.78	8.7768	19.843	10.547	27.177	34.653						19.601	15.127	24.662	8.55	39.305	14.178
7.8665	7.821	11.231	17.285	15.78	20.5	19.872	22.687	27.258	19.134						19.628	16.515	24.835	13.206	39.514	21.63
7.9687	16.924	11.268	17.564	15.826	16.869	19.897	15.466	27.468	19.369						19.697	13.5	24.937	13.728	39.721	20.666
7.9713	28.735	11.351	10.712	15.847	10.765	19.928	10.682	27.496	20.674						19.723	11.512	24.939	12.109	39.799	18.537
7.983	17.879	11.351	23.562	15.849	20.803	19.947	10.62	27.908	20.022						19.742	17.85	24.972	13.528	41.306	14.932
7.997	14.822	11.448	37.137	15.876	27.766	19.972	16.797	28.22	20.679								25.091	20.886	41.366	19.934
8.0052	16.45	11.456	19.811	15.897	11.281	19.986	19.015	28.267	13.299								25.148	23.866	41.403	24.45
8.018	5.367	11.509	11.48					28.276	29.241								25.243	7.1819	41.949	20.687
8.0297	22.572	11.514	13.384					28.443	6.2928								25.336	16.841	42.232	25.215
8.0716	31.572	11.561	14.221					28.82	29.017								25.466	13.95	43.102	22.742
8.0965	16.475	11.606	9.3651					28.92	33.131								25.527	14.418	44.229	14.369
8.1026	15.424	11.619	16.703					29.24	25.26								25.553	21.941	45.119	20.005
8.1612	34.582	11.629	17.5					29.415	22.523								25.682	14.8
8.3676	11.61	11.642	19.067					29.764	25.345								25.704	13.396
8.3909	31.39	11.643	5.205					29.767	14.6								25.74	21.932
8.4368	9.3039	11.654	10.697					30.384	7.9452								25.784	14.991
8.4486	26.2	11.765	28.276					30.442	8.5852								25.844	16.887
8.4491	29.298	11.765	15.85					30.583	17.462								25.916	25.169
8.4611	31.52	11.782	36.55					30.792	9.8842
8.4697	21.55	11.806	13.64					31.306	11.687
8.5069	20.241	11.827	14.263					31.785	11.75
8.5307	12.531	11.852	14.492					32.072	11.668
8.6007	27.282	11.902	23.259					32.299	20.032
8.6236	14.391	12.032	10.88					32.362	9.9823
8.7172	14.863	12.076	22.881					32.888	20.3
8.7352	11.458	12.12	29.614					32.983	8.2361
8.7405	12.209	12.188	22.251					32.995	38.576
8.7764	13.892	12.202	16.938					33.067	26.8
8.8042	20.94	12.288	22.949					33.109	15.247
8.8337	18.592	12.311	15.398					33.261	15.061
8.8427	39.185	12.324	23.653					33.757	13.6
8.8551	16.192	12.335	10.95					34.449	13.401
8.8736	7.021	12.387	29.755					34.575	11.986
		12.397	13.539					34.6	24.95
								34.624	18.15
								36.267	17.077
								36.314	1.1242
								36.652	15.366
								37.258	15.386
								37.281	15.112
								37.339	12.661
								37.549	19.642
								37.619	20.456
								37.76	20.793
								38.109	11.467
								38.393	22.443
								38.397	10.952
								38.505	23.145
								38.516	22.077
								39.206	13.388
								39.227	20.329

[truncated: 13 more sheets: Figure 7C, Figure 7G, Figure S1, Figure S2, Figure S3, Figure S4, Figure S8, Figure S9, Figure S10, Figure S11, Figure S12, Figure S17, Sheet1]
